# Supplementary material for: Loss of p53 Provokes NF-κB-Dependent Disruption of Nucleolar Cap and Nucleoplasmic Redistribution of Fibrillarin During Nucleolar Stress
Source: Biomolecules. 2026 Feb 13;16(2):296. doi: 10.3390/biom16020296 (PMC12937983; doi:10.3390/biom16020296)
Supplement: Supplementary file 1 [file biomolecules-16-00296-s001.zip]

Archive with 7 entries (7 files):
- File S1 lists FBL-responsive genes identified in HCT116 cells under nucleolar stress (631 genes, including FBL).xlsx
- File S2 shows CK2α-dependent genes within the FBL-responsive gene set (135 genes).xlsx
- File S3 provides BG4 ChIP-seq enrichment data for these 135 CK2α-dependent FBL-responsive genes.xlsx
- File S4 summarizes proteins commonly identified in FBL- and nuclear CK2α-associated proteomes.xlsx
- File S5 contains a curated list of established DNA G-quadruplex–binding proteins compiled from multiple previous studies.xlsx
- File S6 lists MAZ target genes overlapping with the 135 CK2α-dependent FBL-responsive genes.xlsx
- Proof Sup Torii_et_al_Supplementary_Information_Biomolecules.pdf
