# Supplementary material for: Loss of p53 Provokes NF-κB-Dependent Disruption of Nucleolar Cap and Nucleoplasmic Redistribution of Fibrillarin During Nucleolar Stress
Source: Biomolecules. 2026 Feb 13;16(2):296. doi: 10.3390/biom16020296 (PMC12937983; doi:10.3390/biom16020296)
Supplement: Supplementary file 1 [file biomolecules-16-00296-s001.zip › File S1 lists FBL-responsive genes identified in HCT116 cells under nucleolar stress (631 genes, including FBL).xlsx]

## Sheet: Gene expression
Symbol	WT_CTRL	WT_DOXO	KO_CTRL	KO_DOXO	log2FC_CTRL	log2FC_DOXO	siCTRL	siFBL	log2FC_siFBL
ABHD2	6.43088	6.20457	6.39004	6.78199	-0.0408439	0.57742	5.06684	4.72898	-0.337852
ABHD5	9.08393	8.37126	8.87483	8.82718	-0.209098	0.455921	5.12762	4.78458	-0.343037
ABHD8	7.32442	8.02943	8.35778	8.91244	1.03336	0.88301	5.22949	4.61809	-0.611397
ABL1	9.54177	9.54304	10.4897	10.1184	0.947964	0.575315	6.47499	6.07561	-0.399381
ACYP1	8.54187	8.1062	7.50127	8.79467	-1.0406	0.688463	4.7397	3.86893	-0.870771
ADCK2	9.72124	9.67294	10.2963	10.6729	0.575092	0.999982	5.25092	4.8089	-0.442019
AHSA1	11.5368	11.0241	11.6868	11.5803	0.149961	0.556195	7.92831	7.70432	-0.223995
ALKBH5	12.9232	13.0594	13.5768	13.6722	0.653619	0.612737	7.11879	6.7828	-0.335986
ANKRD13A	9.63442	10.1125	9.1937	10.6322	-0.440719	0.519747	5.46579	5.15417	-0.31162
ANLN	10.2388	8.92231	10.6345	10.2757	0.395726	1.35341	7.07371	6.66484	-0.408874
ANP32A	10.4446	9.56439	10.0168	10.1355	-0.427813	0.571062	7.60533	7.44045	-0.164877
ANTXR1	6.7093	6.45239	7.3038	7.53925	0.594497	1.08686	5.87034	5.67827	-0.192067
ANXA5	11.8533	11.2463	12.3831	12.3223	0.529727	1.076	8.44444	8.16412	-0.280313
AP2B1	7.54132	8.20636	8.46404	8.847	0.922721	0.64064	8.16203	7.95361	-0.208422
AP3M2	8.64908	8.79401	8.96962	9.58663	0.320536	0.79262	5.51702	5.23144	-0.28558
AP4M1	7.28938	6.78393	6.96376	7.30994	-0.325621	0.526001	5.40408	4.85607	-0.548012
APOBEC3B	8.36946	7.94716	8.35579	8.93661	-0.0136691	0.989452	5.4235	4.21796	-1.20554
ARHGAP11A	7.47824	6.82501	7.24995	7.37985	-0.228286	0.554842	6.07627	5.68751	-0.388754
ARHGAP17	10.1115	10.3708	10.6321	10.868	0.520652	0.497263	5.6513	5.21288	-0.438423
ARHGAP19	9.3497	7.68079	9.81081	8.97357	0.461108	1.29279	5.36384	5.0503	-0.313539
ARID3B	7.04226	6.96428	7.64102	8.05681	0.598761	1.09253	3.71564	3.31385	-0.401789
ARMC6	8.1088	7.98927	8.61568	8.55945	0.506878	0.570176	5.25207	4.83641	-0.415668
ARPC4	10.239	10.0102	10.4239	10.4829	0.184865	0.472727	6.48607	6.24809	-0.237977
ARTN	7.4031	6.96147	7.30344	7.97041	-0.0996615	1.00895	3.12443	2.16076	-0.963665
ASF1B	10.2849	9.95218	10.587	10.9128	0.30206	0.960581	7.12234	6.11488	-1.00745
ASNS	13.4537	10.9631	13.7832	11.97	0.329505	1.00696	5.81263	5.22168	-0.59095
ASRGL1	7.90659	7.69926	8.02187	8.26047	0.115284	0.561207	5.48345	5.10765	-0.375796
ATF4	11.6475	10.2026	11.5555	11.3087	-0.0920217	1.1061	8.81049	8.32013	-0.490361
ATF5	9.38429	9.35538	10.5228	10.7525	1.13854	1.39711	5.67303	4.91048	-0.762549
ATP2B4	6.67726	6.4581	7.41986	7.35529	0.742603	0.897184	5.965	5.67405	-0.290948
ATPAF2	8.19272	8.16975	8.20288	8.67521	0.0101554	0.505461	5.10075	4.81448	-0.286274
ATXN2L	6.69365	6.24739	6.36031	6.8178	-0.333341	0.570402	7.41924	6.57256	-0.846684
AURKA	11.1193	8.86592	11.8077	10.8689	0.6884	2.00298	6.26503	5.64369	-0.621344
AURKB	10.9131	9.60929	10.7026	10.8979	-0.210544	1.28859	6.18633	4.92051	-1.26582
AVPI1	10.2771	12.0101	10.3531	12.6852	0.0760292	0.675114	4.57623	3.9768	-0.599435
AXIN2	8.26483	8.22632	9.89393	9.86858	1.62911	1.64226	5.80682	5.56741	-0.2394
BAZ1B	9.41828	8.96666	9.38926	9.76167	-0.0290232	0.795014	7.75651	7.13269	-0.623818
BCL2L12	10.9221	9.35091	10.8051	10.6934	-0.117022	1.34249	6.07061	5.70742	-0.36319
BCL2L15	5.62921	5.63065	5.47843	6.36509	-0.150783	0.734446	1.72238	1.02425	-0.698129
BIRC5	7.89937	7.05476	8.85448	8.8956	0.955111	1.84084	7.57913	6.90347	-0.675651
BMP4	9.50889	10.3266	10.9293	11.3815	1.42045	1.05494	8.59428	7.96926	-0.625024
BMS1	11.2983	11.2073	11.4523	11.7608	0.154011	0.55349	7.46676	7.32604	-0.140722
BRCA1	8.31353	7.10882	7.60248	8.42963	-0.711044	1.32081	6.5138	6.05066	-0.463134
BRI3BP	9.72445	9.18626	10.0895	10.6071	0.365044	1.42082	7.00388	6.5246	-0.479282
BRIP1	7.04739	7.29417	7.3837	7.81702	0.336307	0.522846	5.38833	4.99169	-0.396636
BRPF3	8.79722	8.66154	9.41238	9.49518	0.615157	0.833633	7.28439	6.70871	-0.575682
BUB1	11.1429	8.4538	11.3299	10.6407	0.187017	2.18692	6.73181	6.19544	-0.53637
BUB1B	9.13602	7.25405	9.08173	8.32643	-0.0542917	1.07237	6.29485	5.96662	-0.328229
BUB3	9.98358	9.06393	11.1194	9.85367	1.1358	0.789732	8.02922	7.76815	-0.261073
BUD13	8.47633	7.6586	8.97742	8.41384	0.501083	0.755238	4.57795	4.24204	-0.33591
C12orf57	12.4575	12.2628	12.2701	12.9954	-0.187451	0.73259	7.146	6.89732	-0.248684
C18orf54	7.94762	7.49788	8.15473	8.66418	0.20711	1.16631	5.36825	4.74173	-0.626524
C19orf47	6.29348	6.35003	6.38891	6.90494	0.0954342	0.554911	4.8555	4.52896	-0.326538
C1orf198	8.36302	7.84667	8.77632	8.37163	0.413303	0.524952	5.67674	5.27557	-0.401172
C9orf40	8.67718	8.08016	9.15029	9.20525	0.473101	1.1251	4.36247	3.79944	-0.563026
CACYBP	11.2966	10.3728	11.5116	11.5045	0.215044	1.13177	7.72462	7.56196	-0.162659
CAMK2N1	10.0548	9.81072	9.41307	10.4781	-0.64175	0.667378	5.39982	4.52726	-0.872558
CASP2	8.83731	8.71662	8.76543	9.28493	-0.0718835	0.568306	6.71894	6.21796	-0.500979
CBFB	7.14339	6.62058	7.94641	7.50076	0.80302	0.88018	6.72126	6.32691	-0.394348
CBX2	10.2129	9.48978	11.0636	10.4117	0.850736	0.921887	6.14257	5.7414	-0.401175
CBX4	8.86502	8.51279	8.84689	9.22178	-0.0181297	0.708989	6.63114	6.31878	-0.312362
CBX5	9.15338	8.15148	8.64782	9.38436	-0.505556	1.23288	8.91849	8.07123	-0.84726
CCDC137	7.16484	7.5482	7.66767	8.13133	0.502825	0.583126	6.96045	6.71428	-0.246174
CCNA2	11.5176	9.75375	12.1491	11.7082	0.631422	1.95447	6.63495	6.04635	-0.588601
CCNB1	10.8777	8.4568	11.6489	10.4872	0.771155	2.0304	7.58203	6.97407	-0.607959
CCNB2	11.9455	10.0662	12.2195	11.9121	0.274055	1.84595	5.76537	4.88225	-0.883123
CCNE1	8.42045	8.80219	9.27047	9.42833	0.850018	0.626143	6.10485	5.78891	-0.315942
CCNE2	8.95516	8.96614	9.62317	9.75135	0.668002	0.785217	5.58137	5.28767	-0.293698
CCNF	11.1433	9.7212	11.8795	10.7326	0.736245	1.01137	6.37173	5.73021	-0.641511
CD320	10.3255	9.57444	10.0363	10.184	-0.289276	0.60952	5.98515	5.71205	-0.273108
CDC20	13.4515	11.5105	13.9543	13.1689	0.502796	1.65838	7.66622	7.04204	-0.624182
CDC23	10.3181	9.53348	10.5435	10.2302	0.225309	0.696746	6.49212	6.23434	-0.257783
CDC25A	8.75157	8.23849	9.43889	9.93352	0.687318	1.69502	6.21158	5.62718	-0.584405
CDC6	7.02695	6.4534	7.55686	8.00875	0.529907	1.55535	7.18295	6.67718	-0.505773
CDC7	8.92813	7.67889	9.10145	9.01233	0.173314	1.33344	5.33297	4.9825	-0.350473
CDCA2	8.54385	6.97219	9.41018	8.76378	0.866328	1.79159	6.23761	5.8606	-0.377015
CDCA3	10.346	8.53459	10.4556	10.2405	0.109619	1.70588	5.59372	4.98463	-0.609093
CDCA4	9.74557	9.10147	10.0379	10.0598	0.292312	0.958292	6.4163	5.82101	-0.595291
CDCA5	12.0957	11.3272	12.6809	12.6555	0.585194	1.32835	7.47189	6.5448	-0.927087
CDCA7	11.5443	10.7632	12.091	11.8252	0.546698	1.06195	5.41841	5.19493	-0.223482
CDCA7L	9.7711	8.72051	9.8154	9.7999	0.0442963	1.07939	6.10305	5.92785	-0.175191
CDCA8	10.2714	8.48333	11.0007	10.218	0.729216	1.73463	5.9854	5.29948	-0.685913
CDIPT	7.00749	6.94006	7.03232	7.49319	0.0248289	0.553136	6.00833	5.66952	-0.33881
CDK2	11.241	10.961	11.7322	11.801	0.491184	0.839925	7.0328	6.32936	-0.703438
CDK5RAP2	8.84119	8.63396	9.14166	9.68479	0.300473	1.05083	5.72728	5.30573	-0.421555
CDKN2A	9.34797	8.90478	8.90975	10.0329	-0.438223	1.12811	6.34237	6.01342	-0.328945
CDKN3	10.3791	9.11617	9.68811	10.5183	-0.690984	1.40212	5.05488	4.60715	-0.447731
CDT1	10.9749	9.90513	11.7635	11.2142	0.788629	1.30911	6.93454	5.42653	-1.50801
CEBPG	10.1164	9.25218	10.3691	9.92202	0.252635	0.66984	6.10125	5.91328	-0.187973
CENPA	10.0983	7.92851	10.3664	10.0029	0.268132	2.07442	4.4634	3.72187	-0.741531
CENPF	9.02734	7.78415	9.04152	9.61993	0.0141845	1.83577	7.34862	6.72597	-0.622655
CENPH	6.24216	6.00064	6.7555	7.3228	0.513346	1.32217	3.91835	3.49132	-0.427024
CENPI	6.8371	6.02104	7.21557	6.92414	0.378471	0.903099	4.93226	4.51058	-0.42168
CENPM	8.67442	7.99437	8.38816	8.64326	-0.286252	0.648894	3.98437	2.99509	-0.989282
CENPN	11.2114	10.2319	10.6565	11.6932	-0.554885	1.46124	6.54161	6.25938	-0.282235
CENPO	8.15084	6.95692	8.48065	8.65072	0.329813	1.6938	6.55946	6.03345	-0.526012
CENPQ	9.25869	8.11076	9.03287	9.33687	-0.225817	1.22611	4.36589	3.97646	-0.389424
CEP55	10.6634	9.16697	10.4832	10.8281	-0.180225	1.66112	6.22499	5.58629	-0.638703
CFL2	7.17169	6.55856	6.8526	7.05653	-0.319092	0.497971	6.46838	6.08764	-0.380743
CHAC1	7.29836	5.81963	6.59305	6.77622	-0.705316	0.956592	3.42959	2.7878	-0.641783
CHAF1A	7.6052	6.74042	7.64549	7.33014	0.040284	0.589717	6.24941	5.47837	-0.771035
CHAF1B	9.97539	9.4646	10.215	10.4082	0.239604	0.943622	6.15516	5.25892	-0.896246
CHEK1	10.426	8.89679	10.3104	9.98944	-0.11563	1.09266	5.96155	5.30677	-0.654779
CHRAC1	8.34245	7.76203	8.67465	8.52263	0.332206	0.760606	5.86639	5.47356	-0.392827
CIT	7.19713	6.255	7.29233	6.82277	0.0952047	0.567765	5.72587	5.42444	-0.301422
CITED1	6.92585	6.38734	6.76415	7.17128	-0.161703	0.783941	2.90696	2.39177	-0.515184
CKAP2	9.49036	8.43213	9.60577	9.17708	0.115407	0.744948	6.23332	5.78655	-0.44677
CKAP2L	9.03654	7.50657	8.32366	9.04184	-0.712879	1.53527	5.58695	4.967	-0.619942
CKAP5	11.8124	11.3785	12.1822	11.8477	0.369819	0.469226	7.87493	7.54812	-0.326819
CKLF	11.0837	10.3539	10.6188	11.5678	-0.464894	1.21392	4.19839	3.74323	-0.455158
CKS1B	11.9255	11.0735	11.422	12.4772	-0.503558	1.40372	7.33338	6.75124	-0.582147
CLIC4	9.23789	8.42788	10.2295	9.70276	0.991577	1.27487	5.56609	4.91647	-0.649626
CLSPN	6.42574	6.2068	6.58933	6.80593	0.163584	0.599139	6.97442	6.38703	-0.587388
CMTM1	6.27949	6.1119	5.9569	6.79562	-0.322584	0.683719	2.25915	1.3102	-0.948945
CNN2	7.35196	7.32914	8.04791	8.39855	0.69596	1.06942	7.76984	7.25913	-0.51071
COCH	6.52774	5.9217	7.29207	7.244	0.76433	1.3223	4.62562	4.21807	-0.407552
COMMD4	11.2648	10.9859	10.8686	11.7216	-0.396174	0.735657	6.10089	5.43026	-0.670621
COPS6	9.78532	10.1248	9.55284	10.6295	-0.232482	0.504667	7.03526	6.8114	-0.223858
COQ10A	7.95767	8.47285	7.80498	8.99071	-0.15269	0.517854	4.93483	4.34918	-0.585652
COQ2	11.3198	10.2962	11.4076	10.871	0.0877663	0.574778	3.72043	2.84171	-0.878719
CRK	8.60529	8.9951	9.491	9.51862	0.885709	0.523521	6.71639	6.43412	-0.282279
CRY1	8.11426	7.94466	8.66388	8.77806	0.549621	0.833404	5.69845	5.42009	-0.278358
CS	9.46138	8.90646	9.25643	9.41205	-0.204946	0.50559	7.4953	7.08924	-0.406068
CSE1L	7.57816	7.22291	8.46787	8.28154	0.889711	1.05862	7.67452	7.53757	-0.136947
CSRP1	9.71793	9.30213	9.62424	9.79749	-0.0936901	0.495358	7.0796	6.64319	-0.436405
CSRP2	9.35393	9.54586	8.70325	10.2604	-0.650682	0.714544	6.57658	6.3011	-0.275474
CSTF2	10.3575	9.73648	10.1821	10.2145	-0.175373	0.478056	6.50939	6.29374	-0.215651
CTDP1	7.13117	7.3861	7.85206	7.95167	0.720888	0.565571	4.65647	4.39694	-0.259526
CTDSPL2	8.41456	7.62031	8.94145	8.77979	0.526891	1.15948	6.04984	5.76934	-0.280496
CTNS	8.67296	8.25104	9.39117	8.9238	0.718207	0.672765	4.26749	3.79847	-0.46902
CTSZ	7.7349	7.34909	7.50667	8.0699	-0.22823	0.720811	6.76586	6.28729	-0.478569
CUL4B	8.33889	8.1881	8.93505	8.87195	0.596162	0.683852	6.65191	6.39422	-0.257683
CYB5R2	8.44189	7.83375	7.79142	8.43545	-0.650468	0.601692	2.98543	2.3639	-0.621527
DAP	9.05357	9.28991	9.49437	9.74312	0.440801	0.453217	6.12701	5.6378	-0.489211
DCK	9.83629	9.1756	10.829	10.0856	0.992733	0.909962	5.89769	5.28125	-0.61644
DCLRE1A	9.1216	7.92387	9.30168	8.76554	0.180085	0.841668	5.73437	5.23466	-0.499713
DCLRE1B	6.75268	6.41677	7.22841	7.37739	0.475731	0.960623	5.5665	4.95727	-0.609227
DCTD	8.27045	7.99073	9.04944	8.76001	0.778983	0.769287	6.06528	5.84525	-0.220027
DDX11	7.53021	6.67638	7.13702	7.51935	-0.393194	0.842962	5.84679	5.64864	-0.198154
DDX23	8.64589	8.24462	8.93576	8.96158	0.289872	0.716961	7.25431	7.0716	-0.182711
DEK	11.3957	10.5751	11.7873	11.4968	0.391525	0.921751	6.92343	6.55603	-0.367404
DEPDC1	9.24275	6.51048	9.78721	8.02439	0.544464	1.51391	6.69185	6.05724	-0.634604
DEPDC1B	8.5459	6.99834	8.9378	8.50796	0.391903	1.50962	5.25913	4.78488	-0.474255
DHFR	8.10837	7.80149	8.50605	8.61213	0.397677	0.81064	7.54931	6.96272	-0.586589
DHX8	7.70977	7.40444	8.00741	7.90599	0.297638	0.501546	6.82133	6.58592	-0.235407
DIAPH1	8.79141	8.26034	9.20906	9.16872	0.417656	0.908373	7.75181	7.48097	-0.270846
DIAPH3	8.5168	7.64306	8.93319	9.00675	0.416392	1.36369	2.77454	1.91899	-0.85555
DLG3	7.41133	6.47515	7.67842	7.01368	0.267096	0.538524	5.75029	5.51422	-0.236067
DLG4	6.89733	6.95535	6.95134	7.41265	0.0540085	0.457303	5.45761	5.06041	-0.397193
DLX1	6.48913	6.35917	7.43645	7.54501	0.947316	1.18584	3.08566	2.52346	-0.562203
DNAJC7	10.6502	9.91254	10.898	10.5981	0.247751	0.685607	6.70204	6.51967	-0.182364
DNAJC9	11.6669	10.7051	11.9074	12.2483	0.2405	1.54321	6.28085	5.73336	-0.547484
DNMT1	13.0067	12.7868	13.7371	13.4468	0.730385	0.66004	7.82	7.2265	-0.593501
DNMT3B	8.15394	7.54074	8.57722	8.00897	0.423274	0.468231	5.54873	5.09961	-0.449115
DONSON	8.07765	7.08404	8.29068	8.2363	0.21303	1.15226	5.88833	5.52535	-0.362987
DPM2	6.37632	6.42136	6.75054	6.98717	0.374219	0.565812	5.09646	4.29311	-0.803357
DPP9	9.00095	9.33488	9.42862	9.86159	0.427665	0.526711	6.15335	5.83944	-0.313909
DPY30	6.89001	6.88617	6.79129	7.80462	-0.0987148	0.91845	5.34198	5.05252	-0.289464
DSCC1	8.5135	7.91957	8.78962	8.78925	0.276127	0.869681	6.00667	5.53058	-0.476083
DSN1	8.70054	7.81262	8.92568	8.72175	0.225143	0.909127	5.99128	5.59564	-0.39565
DTL	8.83843	8.01371	8.90183	9.18798	0.0634006	1.17427	6.38978	5.65445	-0.735329
DTNBP1	7.28474	7.24344	7.63588	7.74529	0.351148	0.501851	3.62949	3.0603	-0.569197
DUT	9.83273	9.18825	10.1081	10.3207	0.275362	1.13246	5.40152	5.1871	-0.214416
E2F2	10.477	10.5615	10.598	11.5127	0.120957	0.951137	5.23203	4.19448	-1.03755
E2F8	6.20942	6.2587	6.34549	7.38905	0.13607	1.13035	4.78588	4.28697	-0.498904
ECT2	11.4676	10.2074	11.6001	11.2586	0.132505	1.05124	6.98305	6.70778	-0.275269
EFHD2	11.6694	11.732	12.551	12.7787	0.88161	1.04675	6.58638	6.4378	-0.148579
EGR1	10.3435	9.10692	10.3323	11.6088	-0.0111723	2.50192	6.10169	5.38798	-0.713706
EIF1	12.4493	12.6696	12.8383	13.4095	0.389077	0.739888	8.65082	8.2025	-0.448322
EME1	7.58938	6.92993	7.76217	7.97175	0.172785	1.04182	6.26269	5.8271	-0.435585
EPB41L2	8.28676	7.08669	8.29968	8.21247	0.012921	1.12578	6.262	5.89076	-0.37124
ERCC3	8.83232	9.27622	9.42175	9.81093	0.589432	0.53471	6.78944	6.5447	-0.244738
ERCC6L	8.49266	6.80906	9.05749	8.28903	0.564834	1.47997	5.33828	4.50043	-0.837852
ERF	8.91534	8.55125	8.39958	9.10475	-0.515766	0.553498	6.22321	5.61253	-0.610675
ERH	12.0573	11.4772	11.6648	12.2157	-0.392509	0.738487	7.77065	7.53417	-0.236479
ESAM	7.21219	6.83865	7.1783	8.11912	-0.0338975	1.28048	3.94657	3.12023	-0.826335
ESCO2	8.19541	7.55147	8.0614	8.65399	-0.13401	1.10252	6.05975	5.52925	-0.530496
ESPL1	8.87204	8.09115	8.82131	8.75276	-0.0507261	0.661606	6.95786	5.99657	-0.961287
ETV5	8.04917	7.12366	8.54183	7.81552	0.492664	0.691858	6.81243	6.44636	-0.366068
EXO1	7.50089	7.0617	8.07701	8.56611	0.576122	1.5044	6.0883	5.17286	-0.915447
EXOSC8	11.2396	9.79587	10.2779	10.6129	-0.961718	0.817047	5.49229	5.15728	-0.335011
EXOSC9	11.21	10.2137	10.7484	11.1726	-0.461585	0.958933	5.93027	5.73547	-0.194798
EZH2	8.93679	8.64205	9.82304	9.97677	0.886249	1.33471	6.6351	6.42002	-0.215085
F3	7.8625	9.75031	9.51749	11.8316	1.65498	2.08134	3.61028	3.00228	-0.607998
FAM83D	11.0452	10.3899	11.7461	10.8814	0.700875	0.491577	6.27186	5.60021	-0.671653
FANCA	7.42259	6.14784	7.56702	7.03205	0.144428	0.884207	6.34717	5.90247	-0.4447
FANCC	6.97634	6.46629	7.27253	7.03038	0.296188	0.564092	3.15078	2.15324	-0.997534
FANCD2	9.77405	9.08037	9.72324	10.2512	-0.0508096	1.17087	6.13284	5.68385	-0.448985
FANCG	10.7103	9.5935	11.0666	10.5061	0.356242	0.912616	6.43462	5.72252	-0.712101
FANCI	10.0646	9.8071	10.3904	10.6451	0.325875	0.837977	7.22769	6.71522	-0.512471
FBL	12.9821	12.4247	12.7166	12.9047	-0.265586	0.479982	6.7447	4.45467	-2.29002
FBLN1	7.1136	7.65234	7.62956	8.12323	0.515957	0.470889	5.01164	4.3463	-0.665345
FBXL3	7.7684	7.49475	8.25631	8.04712	0.487915	0.552367	5.60152	5.34027	-0.261248
FBXO46	7.0923	7.09804	7.06039	7.68461	-0.0319046	0.586564	4.8712	4.59615	-0.275048
FBXO5	9.70548	8.47771	10.345	10.3566	0.639502	1.87889	6.12588	5.47968	-0.646203
FBXO6	10.037	9.36732	10.0301	10.2787	-0.00696181	0.911419	5.21725	4.74901	-0.468241
FDPS	9.42337	9.28382	9.26858	9.94637	-0.154798	0.662546	6.49586	6.32663	-0.169233
FEN1	10.0674	9.43183	10.3762	10.5873	0.308773	1.15542	7.76602	6.85226	-0.913758
FGF19	9.65864	8.699	10.3157	9.74955	0.657102	1.05055	3.72619	3.26684	-0.459352
FHL1	7.03309	6.71503	7.16207	7.2833	0.128981	0.568278	4.9673	4.5965	-0.3708
FIGNL1	7.83879	6.97983	8.33057	8.42003	0.491785	1.4402	6.09189	5.70152	-0.390363
FKBP1A	7.28338	7.40909	7.09608	8.06119	-0.187304	0.652098	7.85747	7.54158	-0.315894
FKBP4	11.1401	10.4743	11.8723	11.2522	0.7322	0.777888	8.52264	8.37415	-0.148488
FKBPL	7.38576	7.0084	7.68295	7.52845	0.297186	0.520052	4.5156	3.98014	-0.535468
FOS	7.74219	7.15221	7.53034	9.33312	-0.211852	2.18091	4.71444	4.42748	-0.286963
FOSB	7.00181	8.32502	7.59836	9.52543	0.596549	1.20041	5.1142	4.36398	-0.750217
FOSL1	8.52231	9.25726	9.29101	9.76081	0.768708	0.50355	6.62569	6.08072	-0.544967
FOSL2	5.98221	5.99577	6.26893	6.65202	0.286724	0.656254	6.3601	6.16774	-0.192358
FOXA3	8.49069	8.64773	8.52605	9.29657	0.0353622	0.648842	3.71283	3.0067	-0.706134
FOXD1	9.51249	9.80296	9.79877	11.1677	0.286284	1.36473	5.30066	4.79831	-0.502351
FOXJ2	9.91064	9.8446	10.2718	10.935	0.36112	1.09035	5.51144	5.08972	-0.421715
FOXM1	9.60269	8.72395	9.75505	10.264	0.152355	1.54008	7.00902	5.91004	-1.09898
FUCA2	6.7964	6.21288	7.25175	7.21648	0.455353	1.0036	6.4525	6.25726	-0.195233
FXYD6	6.9317	6.75876	6.59397	7.26837	-0.337729	0.509614	2.38258	1.04171	-1.34088
GAS2L3	6.87647	6.3658	7.12511	7.13982	0.248637	0.77402	4.36067	3.88204	-0.478623
GATA2	6.77171	6.68336	7.04318	7.2169	0.271466	0.53354	5.52936	5.08603	-0.443329
GDAP1	6.81233	6.38777	6.64924	7.046	-0.163084	0.658223	5.32207	4.96713	-0.354948
GEM	7.23987	7.09706	7.51566	8.87979	0.275797	1.78273	5.20549	4.95255	-0.252945
GFI1	7.25926	6.43245	7.39384	7.58842	0.134581	1.15597	4.06713	3.62759	-0.439532
GGH	11.1286	10.4233	10.7962	11.113	-0.332417	0.689738	6.787	6.54796	-0.23904
GINS2	12.1519	11.2284	11.9827	12.4227	-0.169208	1.19428	5.35674	4.799	-0.557749
GINS3	9.41275	8.79773	10.3553	10.5292	0.942535	1.7315	5.38852	4.72481	-0.663715
GINS4	7.91679	7.63484	7.71571	8.26677	-0.201079	0.631929	6.77688	6.16508	-0.611794
GJB3	7.55083	8.52851	8.08981	9.56234	0.538984	1.03383	4.40805	3.92777	-0.480287
GLB1L2	8.67608	8.38535	8.55831	9.0499	-0.117774	0.664554	5.39164	5.02993	-0.361717
GLOD4	11.3293	10.6837	11.2241	11.1906	-0.105132	0.50696	6.62334	6.3413	-0.282038
GNAS	6.71936	6.16674	6.62832	6.82023	-0.0910384	0.65349	9.10054	8.69248	-0.408057
GNL1	10.325	9.88716	10.362	10.5036	0.0370164	0.61644	7.39309	7.16626	-0.226824
GPI	11.7913	11.8117	11.9166	12.3647	0.125322	0.553001	8.74916	8.53248	-0.216686
GPR137	9.16338	9.24858	9.22383	9.88453	0.0604476	0.635949	5.17512	4.66934	-0.50578
GPR161	6.74907	6.94116	6.99721	7.70673	0.248148	0.765572	5.49821	5.09867	-0.399533
GPR162	7.88638	7.45007	7.83129	8.01049	-0.0550822	0.560421	4.05863	3.24283	-0.815797
GPR19	6.95686	6.24989	6.48409	6.97218	-0.472774	0.722294	2.75071	2.1561	-0.594617
GPRC5A	8.9166	9.99188	9.32799	10.6718	0.411386	0.679969	6.37401	5.85344	-0.520564
GPRIN1	6.90309	6.80958	7.44063	7.50592	0.537541	0.696347	5.33028	4.99676	-0.333512
GPSM2	9.45922	8.40756	9.93739	9.5632	0.478167	1.15564	5.28318	4.80447	-0.47871
GPT2	9.84385	9.34179	10.1466	9.96135	0.302767	0.619553	5.38561	5.13215	-0.253458
GRWD1	10.4512	10.0045	10.8192	10.6366	0.367976	0.632081	6.61186	6.40349	-0.208366
GSTCD	6.43751	6.05645	6.7938	6.66999	0.356291	0.613538	5.16015	4.85237	-0.307782
GTF3C5	9.65499	9.45654	9.71384	9.94823	0.0588511	0.491691	6.95687	6.46778	-0.489086
GTSE1	8.78239	7.69075	8.90666	8.96449	0.124272	1.27374	6.36878	5.47856	-0.890219
HADHA	8.50171	8.29379	8.66367	9.08307	0.16196	0.789279	7.5307	7.22114	-0.309554
HDGF	11.4583	10.9381	11.5225	11.7837	0.0641422	0.845592	8.17878	7.47548	-0.703301
HEY1	6.44969	5.88898	6.25719	6.61687	-0.192505	0.727891	1.04997	0.15154	-0.898431
HIRIP3	9.89599	9.11471	9.38639	10.2214	-0.509605	1.10668	5.80385	4.89249	-0.91136
HJURP	9.47806	7.60216	9.9205	9.78476	0.442437	2.18261	6.56447	6.07014	-0.494335
HMGB1	10.2452	8.81324	10.0674	9.48033	-0.177867	0.667084	9.0451	8.77922	-0.265877
HMGB2	11.4335	9.62996	10.9263	10.9427	-0.507159	1.31271	7.95547	7.33062	-0.624855
HMGN2	13.2953	13.2487	13.8118	13.9391	0.516416	0.69038	8.65325	7.49832	-1.15492
HNRNPA1	8.86515	6.98087	8.81176	8.26439	-0.0533901	1.28353	9.5605	9.34088	-0.219623
HNRNPAB	10.765	10.264	10.9316	10.9341	0.166555	0.670076	8.03985	7.47796	-0.561886
HNRNPD	14.1471	12.7133	14.5731	13.4792	0.425965	0.765863	7.94397	7.35887	-0.585098
HOXA4	6.59049	6.27554	6.08387	7.15411	-0.506623	0.878569	1.85604	0.751398	-1.10464
HP1BP3	7.24462	6.81325	7.17272	7.40284	-0.0718988	0.589592	7.81098	7.22217	-0.588818
HPSE	7.95326	7.47065	7.98257	8.3622	0.029313	0.89155	5.22617	4.78659	-0.43958
HSD17B6	7.14368	6.72942	6.7293	7.65461	-0.414374	0.92519	2.3992	1.83813	-0.561076
ICA1L	5.86774	5.63428	5.77411	6.09912	-0.0936248	0.464834	2.50513	1.63904	-0.866087
IER2	7.33106	6.70202	7.3313	7.41435	0.000238345	0.71233	7.07286	6.91327	-0.159591
IER3	12.8559	12.7716	13.0316	13.3246	0.175667	0.552977	7.5442	7.03138	-0.512822
IFNGR2	11.504	10.6945	11.4454	11.5032	-0.0586186	0.808693	5.55713	5.35153	-0.205597
IFRD2	8.85449	8.54429	9.55614	9.38855	0.70165	0.844262	5.95806	5.64564	-0.31242
IFT122	7.68745	7.23556	7.90491	7.7342	0.217458	0.498644	4.57336	4.30289	-0.27047
IGSF3	8.93629	8.31949	8.81434	9.09629	-0.121948	0.776793	6.12363	5.89996	-0.223673
INCENP	8.82597	7.46356	8.92641	8.72161	0.100438	1.25806	6.98532	6.18279	-0.802532
INTS7	8.32291	7.86602	8.91905	9.04035	0.596146	1.17433	5.58921	5.35131	-0.237898
IPO9	8.77918	8.38649	9.26353	9.19877	0.484355	0.812276	7.5119	7.16305	-0.348851
IRF2BP2	7.13519	7.02518	7.6462	8.29077	0.511005	1.26559	6.02295	5.70752	-0.315429
IRX4	8.93194	8.71052	10.3042	10.6193	1.3723	1.90873	4.94762	4.62859	-0.319026
ISY1	8.86826	8.28013	9.10878	9.3794	0.240527	1.09926	5.36394	5.06128	-0.302661
ITFG2	7.66858	7.19005	7.57455	8.14211	-0.0940328	0.952056	4.95292	4.34642	-0.606503
JOSD1	9.20109	9.05335	9.63283	9.84845	0.431737	0.795097	7.32986	7.02498	-0.304883
JPH1	8.2635	7.90017	8.85787	9.27002	0.594369	1.36985	4.47962	4.14852	-0.331096
JUNB	7.52447	8.23678	7.68134	9.00524	0.156875	0.768455	6.72441	6.18128	-0.54313
KBTBD11	8.45121	8.13803	9.15487	8.78544	0.703663	0.647412	2.56238	2.00074	-0.561641
KCNK5	6.3996	6.32014	6.91378	6.97162	0.514181	0.651477	4.85961	4.53059	-0.329018
KEAP1	9.81245	9.73869	10.3078	10.3263	0.495381	0.587579	7.28284	6.76968	-0.513163
KHDRBS3	9.53229	8.76326	9.49409	9.49704	-0.0382007	0.733772	3.10588	2.47495	-0.630931
KIAA1143	8.62964	7.87791	7.86605	8.82365	-0.763595	0.945736	6.31532	6.14916	-0.166156
KIAA2013	9.94965	9.96831	10.3105	10.8421	0.360815	0.87381	6.79714	6.62462	-0.172517
KIF11	8.62371	7.19826	8.58558	8.46855	-0.0381287	1.27028	6.30307	5.71774	-0.585325
KIF14	8.62288	7.09431	8.23263	8.07562	-0.390244	0.981312	5.32727	4.83297	-0.494295
KIF20A	11.0739	9.62912	11.0178	10.4237	-0.0560963	0.794573	6.96444	6.0781	-0.886339
KIF23	9.8804	8.21679	10.3983	10.1476	0.517943	1.93084	6.73446	6.02725	-0.707211
KIF2C	10.2251	8.98552	10.6065	10.5014	0.381389	1.51587	7.54723	6.68349	-0.863741
KIF4A	8.80841	7.3918	9.21786	9.28669	0.409457	1.89489	6.39664	5.75324	-0.643403
KIFC1	10.5832	8.81914	11.1868	10.4212	0.603611	1.60201	6.51151	5.7613	-0.750215
KLC1	8.75714	9.07551	9.5257	10.0021	0.768566	0.926554	6.25485	6.07141	-0.183438
KLF2	12.0145	10.6415	11.8219	11.7699	-0.19257	1.1284	5.48931	4.752	-0.737307
KLF4	8.13896	7.53323	8.90374	9.58327	0.764773	2.05004	4.58191	3.97517	-0.606739
KLF5	9.11802	9.55109	9.92076	10.0735	0.802738	0.522406	5.45915	5.20979	-0.249353
KLHL5	8.01235	7.62967	8.49197	8.56298	0.479626	0.933302	5.4009	5.08156	-0.319338
KPNA2	12.1	10.9621	12.9268	11.9253	0.826838	0.963257	8.76549	8.19728	-0.568212
KRT80	8.13609	10.617	9.41507	12.8305	1.27898	2.21359	3.67986	2.9867	-0.693168
LANCL2	7.5436	7.65004	8.8167	8.60407	1.2731	0.954025	4.60356	4.27516	-0.328402
LBR	9.02735	8.21014	9.93103	9.06014	0.903681	0.850003	6.60298	6.43277	-0.170211
LGMN	6.99862	6.38157	7.47984	7.01385	0.481219	0.632279	6.56801	6.36761	-0.200402
LIMS1	7.34878	7.35445	7.72454	7.92263	0.375762	0.568178	5.53499	5.28438	-0.250603
LIN54	7.80434	7.64457	7.64242	8.4023	-0.161924	0.757727	5.19901	4.87967	-0.319343
LIN9	7.78021	6.95815	8.89104	8.64491	1.11083	1.68676	4.84709	4.55608	-0.291008
LMAN2	7.55637	7.35608	7.98603	8.03561	0.429663	0.679531	6.75682	6.58	-0.176819
LMNB1	9.56758	8.21195	9.7465	9.12967	0.178912	0.917723	6.51961	5.58313	-0.936479
LMNB2	12.4379	11.9891	13.1136	12.473	0.675627	0.483863	8.20996	7.48366	-0.726303
LMO4	11.0915	9.93416	11.22	10.6128	0.128413	0.678658	5.36229	5.12977	-0.232518
LRP11	8.63188	8.43486	9.05949	9.11303	0.427612	0.678172	5.25834	4.86773	-0.39061
LRRC59	9.57985	9.02665	10.1189	9.97185	0.539064	0.945195	8.81117	8.64991	-0.161258
LY6G5C	6.60768	6.15786	6.64781	6.63328	0.0401248	0.475423	0.902497	-0.0715199	-0.974017
MAD2L1	12.3029	10.2035	12.239	11.6711	-0.0639233	1.46759	7.15552	6.9816	-0.173914
MAD2L1BP	8.53047	8.44271	8.46996	8.93947	-0.0605092	0.496767	5.53202	5.28372	-0.248303
MAFF	6.60632	7.3843	6.6252	9.08859	0.0188792	1.70428	5.13656	4.69446	-0.442097
MAML1	7.03959	7.07172	7.47452	7.56626	0.434932	0.494538	6.43563	6.12315	-0.312475
MANEAL	7.19621	6.3551	7.5893	7.53732	0.393091	1.18221	5.49931	4.93722	-0.56209
MAPK7	7.11429	6.7807	6.98467	7.68194	-0.129611	0.901244	4.51924	4.1655	-0.353738
MAPK8IP1	5.98914	5.85379	5.82005	6.33094	-0.169097	0.477154	5.43654	5.12691	-0.309633
MAPRE2	9.51402	9.04284	9.67561	10.1804	0.16159	1.13761	6.11999	5.947	-0.172989
MASTL	7.38932	6.81769	7.66634	8.24019	0.27702	1.4225	5.55104	5.10529	-0.445753
MAZ	7.73125	6.88032	7.42387	7.59583	-0.307383	0.715504	6.93227	6.13614	-0.796132
MCM10	10.3861	9.33623	10.729	10.8422	0.342905	1.50594	6.09285	5.29848	-0.794375
MCM2	10.9238	9.62127	11.2213	10.979	0.297425	1.35771	7.53331	6.96565	-0.567667
MCM3	10.9904	10.006	11.087	11.2916	0.096643	1.28566	7.79234	7.29698	-0.49536
MCM4	11.5703	10.5694	12.3972	11.9261	0.826874	1.35671	7.48633	7.0493	-0.437029
MCM5	11.1692	10.2979	11.448	10.9306	0.278777	0.632637	6.63303	6.25939	-0.373642
MCM7	9.17689	7.94454	9.62253	9.14075	0.445634	1.19621	8.29622	7.70403	-0.592192
MCM8	7.07556	6.69067	7.36221	7.69227	0.28665	1.00161	6.46571	6.29835	-0.167361
MDC1	10.7809	9.14544	10.935	10.0613	0.154051	0.915824	6.8953	6.22195	-0.673347
MDK	8.01301	8.17051	8.01309	9.59993	7.8e-05	1.42942	8.16056	7.73361	-0.426952
MEA1	9.33971	8.8045	8.98442	10.0475	-0.35529	1.24297	6.92891	6.57248	-0.356426
MELK	9.98638	9.01118	10.722	10.4845	0.735666	1.47336	6.06226	5.51207	-0.550189
MEPCE	10.4802	10.3689	11.1759	10.9479	0.695668	0.579032	6.78058	6.08277	-0.697807
MEX3D	8.32432	8.41046	8.80029	8.9479	0.47597	0.537443	5.22453	4.36291	-0.861622
MFAP1	10.143	9.79827	10.0136	10.4398	-0.129388	0.641565	6.95114	6.68683	-0.264314
MICB	9.44521	9.50992	9.90726	10.8452	0.462048	1.33528	6.6854	6.5104	-0.174998
MLLT6	8.50461	8.62816	9.59707	9.32836	1.09246	0.700196	7.32142	7.19258	-0.12884
MND1	10.4963	8.80366	9.47353	10.3044	-1.02282	1.50074	4.34547	3.83961	-0.505859
MPDU1	9.35381	9.02394	9.54217	9.93323	0.188358	0.909295	6.54404	6.29217	-0.251866
MPZL2	7.23611	7.22664	6.79479	7.81591	-0.441317	0.589275	4.45136	4.05973	-0.391633
MRPL16	9.77764	9.37153	9.77393	10.1399	-0.00371294	0.768322	5.96197	5.63227	-0.329696
MRPL37	12.5171	12.5832	12.9003	13.2563	0.383237	0.673154	6.83361	6.46786	-0.365757
MSH2	9.15336	8.16813	8.99061	9.22848	-0.162749	1.06035	6.24109	5.7556	-0.485495
MSH6	11.618	10.6147	11.299	11.2576	-0.318957	0.642829	6.19598	5.90069	-0.295285
MSI1	6.78852	6.46658	6.99866	7.09874	0.210144	0.632157	4.99392	3.99027	-1.00365
MSRB3	6.53936	6.38097	7.20192	7.11888	0.662561	0.737913	4.92797	4.66359	-0.264381
MTBP	8.47124	7.29267	8.66142	7.84629	0.190184	0.553618	4.92103	4.60907	-0.311963
MTHFD2	12.8983	12.2403	13.6974	12.8062	0.799097	0.565931	8.52	8.15314	-0.366865
MYADM	9.06348	8.2273	9.43598	10.0363	0.372496	1.80898	5.88401	5.29681	-0.5872
MYB	8.60615	7.82757	8.66277	9.00934	0.0566152	1.18177	2.70325	1.96029	-0.742961
MYL9	6.70744	6.56147	6.20043	7.64197	-0.507012	1.0805	5.60386	5.1301	-0.473757
MYO19	8.14447	7.0678	8.18708	7.85306	0.0426114	0.785256	6.73215	6.30871	-0.423443
NAB2	8.02553	8.13497	7.96856	8.71355	-0.0569758	0.578587	6.25695	5.86514	-0.391811
NANS	9.499	9.40806	9.16386	9.95462	-0.335135	0.546559	6.1933	5.82602	-0.367284
NAP1L1	9.30283	9.24294	10.1015	9.98899	0.798629	0.746042	8.40641	8.0934	-0.313017
NASP	8.02141	7.36926	8.20636	8.22733	0.184948	0.858066	7.61019	7.36178	-0.248418
NBL1	10.0653	9.36501	9.71857	9.89863	-0.346728	0.533616	6.15338	5.53751	-0.615876
NCAPD2	10.7502	9.51732	10.8101	10.1084	0.0599251	0.59109	7.90083	7.32873	-0.5721
NCAPD3	8.81728	7.92096	9.05352	9.12394	0.236234	1.20298	7.01531	6.68337	-0.33194
NCAPG	11.4316	10.154	11.298	11.3367	-0.133647	1.18276	7.45774	6.96031	-0.497424
NCAPG2	9.48401	8.44448	9.65262	9.85809	0.168607	1.41361	6.94749	6.13375	-0.813749
NCAPH	7.21212	6.15137	7.37574	7.03476	0.163624	0.883387	6.49141	5.52971	-0.961701
NCAPH2	8.71408	8.38389	8.93969	9.31644	0.225602	0.932554	6.91312	6.31494	-0.598177
NCDN	6.31804	6.04764	6.23447	6.68119	-0.0835726	0.633549	6.54874	6.26638	-0.282361
NCKIPSD	9.46051	9.15126	9.39092	9.7862	-0.0695891	0.634946	5.80855	4.99814	-0.810411
NCL	9.26315	8.2159	9.2288	9.07821	-0.0343456	0.862311	10.1242	9.91568	-0.208516
NCOA7	8.20242	7.57282	7.89767	8.07026	-0.304744	0.497444	4.81589	4.55431	-0.261585
NDC80	10.3756	8.27004	9.5435	9.45708	-0.832138	1.18704	5.71292	5.22971	-0.483214
NDE1	8.54214	8.60983	9.0007	9.25957	0.458567	0.649739	4.862	4.52281	-0.339192
NDRG1	9.15213	10.4634	8.93231	11.0038	-0.219815	0.540408	7.45035	7.23859	-0.211762
NEIL3	8.31192	7.28416	8.63257	8.59426	0.320647	1.3101	4.43169	4.03839	-0.393293
NEK2	8.26627	6.3875	8.69838	8.3672	0.432111	1.9797	6.05855	5.24302	-0.815524
NET1	7.13333	7.25939	8.09721	8.18024	0.963877	0.920855	5.97351	5.38793	-0.585574
NFATC1	7.86906	7.05183	8.51043	7.67064	0.641367	0.618813	3.1843	2.66962	-0.514686
NFATC2IP	6.78721	6.48186	6.89907	7.10536	0.111854	0.623501	6.55955	6.3993	-0.16025
NFKBIB	6.75516	6.43751	6.67421	7.20609	-0.0809546	0.768578	4.76643	4.32308	-0.443351
NIF3L1	11.5218	10.6964	11.474	11.2898	-0.0478636	0.593393	5.76073	5.44974	-0.310986
NMU	11.4471	9.9527	10.9569	11.1408	-0.490272	1.18808	5.77124	5.38152	-0.389725
NR2C2AP	9.60493	9.20539	9.35605	9.7088	-0.248874	0.503415	4.81714	4.08349	-0.733647
NR2F2	9.27409	9.76652	10.6437	10.9966	1.36961	1.23011	6.22373	5.59974	-0.623991
NRGN	8.25518	7.99955	7.38069	8.54246	-0.874486	0.542903	4.63806	3.40916	-1.2289
NRM	7.42302	6.10479	6.84442	6.7591	-0.578593	0.654312	3.16355	2.32871	-0.834838
NSUN5	6.99328	7.28019	7.19354	8.24185	0.200256	0.96166	6.32137	6.14667	-0.174696
NUBP1	8.5515	8.4105	8.4647	8.93026	-0.0868003	0.519767	4.21937	3.78287	-0.436506
NUDC	13.2527	13.2037	13.4618	13.6988	0.209095	0.495094	8.00942	7.59839	-0.411029
NUDT15	8.31861	7.63905	8.71686	8.42199	0.398257	0.782946	5.33825	4.7881	-0.550152
NUDT21	8.76273	7.76424	9.26578	8.38995	0.503046	0.625714	7.54181	7.2832	-0.25861
NUF2	8.95759	7.07671	8.45155	8.60907	-0.506049	1.53237	5.33377	4.71135	-0.622422
NUP107	10.1327	9.29636	10.8573	11.2196	0.724645	1.92319	6.52213	6.32609	-0.19604
NUP188	9.66835	8.84666	9.93835	9.6494	0.269992	0.802743	7.59314	7.11334	-0.479794
NUP50	9.27836	9.08323	9.60943	9.56317	0.33107	0.479936	7.34492	7.16875	-0.176166
NUP54	11.2552	10.5719	11.3858	11.1919	0.130592	0.619924	6.00933	5.76615	-0.243181
NUP85	11.2026	10.6633	11.8254	11.7328	0.622752	1.06952	6.57677	6.35788	-0.218892
NUP93	11.36	10.7462	12.0397	11.4209	0.679654	0.674726	6.10079	5.90514	-0.195648
NUSAP1	10.1513	8.95859	10.1095	10.3343	-0.0418286	1.37572	7.0394	6.51583	-0.523571
OIP5	9.7853	8.64637	9.74833	9.93901	-0.036967	1.29264	4.42665	3.9845	-0.442153
OTUB2	5.92844	5.90276	6.20732	6.73448	0.278883	0.831726	4.604	4.25398	-0.350017
OVOL2	8.73157	7.71186	8.67121	9.67904	-0.0603566	1.96718	1.08182	0.173997	-0.907827
OXCT1	8.45758	7.88556	8.96429	8.89509	0.506709	1.00954	6.34516	5.94145	-0.40371
PAK2	9.69172	9.47755	10.3322	9.97654	0.640512	0.498987	6.61195	6.21177	-0.400181
PARP2	8.35934	7.17928	7.99243	8.08698	-0.366915	0.907706	6.63906	6.30843	-0.330635
PASK	7.30008	6.87625	7.72003	7.70649	0.419947	0.830238	5.66325	5.31796	-0.345286
PATL1	10.1814	9.84943	10.2661	10.5013	0.0846805	0.651854	6.24855	6.07779	-0.170761
PBK	10.8318	9.69548	11.1907	11.1962	0.358893	1.50077	5.85058	5.07784	-0.772747
PBX3	8.42141	7.6233	9.05232	8.86765	0.630909	1.24436	2.88989	2.14889	-0.740998
PCNA	7.54737	6.70627	7.77237	7.20994	0.224999	0.503676	8.58806	8.1401	-0.447959
PDE4DIP	7.54087	6.60886	7.44757	7.21939	-0.0932963	0.610524	5.73894	5.24026	-0.498678
PDGFB	6.19591	6.72714	6.63452	7.44454	0.438609	0.717399	3.55757	3.14313	-0.41445
PDLIM7	7.09302	7.09962	6.74593	7.61703	-0.34709	0.517407	6.08481	5.1509	-0.93391
PDXP	11.3613	11.1705	11.6273	11.9476	0.26604	0.777086	6.36898	5.73333	-0.635651
PEA15	10.2527	10.7071	10.498	11.3029	0.24533	0.595729	7.24409	7.06073	-0.183358
PEF1	9.34191	8.79807	9.66157	9.65985	0.319659	0.861774	5.2765	5.00721	-0.269286
PFKP	11.9446	11.8445	12.0115	12.3821	0.0668234	0.537583	7.51209	7.21328	-0.298815
PFN2	11.5289	10.7479	11.9646	11.3299	0.435642	0.581984	7.30665	6.92292	-0.383724
PGAM5	9.726	9.17175	10.233	10.3954	0.506958	1.22368	7.3352	7.09038	-0.244814
PGRMC1	12.2118	12.2175	12.6127	12.8209	0.400922	0.603371	7.51522	7.3697	-0.145524
PHF10	8.06707	7.7141	8.47991	8.25144	0.412839	0.537341	5.5014	4.99891	-0.502492
PHF13	10.4087	9.49154	10.5834	10.0629	0.174618	0.571344	5.97275	5.51908	-0.453667
PHF19	8.89902	7.02627	9.83486	8.25426	0.935836	1.22799	5.62174	4.72879	-0.892946
PHLDB2	9.82576	9.69419	10.7436	10.2947	0.917817	0.600538	6.59308	6.28199	-0.311088
PIF1	7.01206	5.60341	6.95058	6.43229	-0.0614767	0.828876	3.83512	3.39471	-0.440404
PIGC	9.2369	8.55319	9.51389	9.24999	0.276996	0.696795	4.64178	4.32301	-0.318774
PIM1	8.05522	7.4439	7.68895	8.51855	-0.366266	1.07465	4.15149	3.62681	-0.524674
PKMYT1	9.53944	9.22796	9.61752	10.0121	0.0780858	0.784113	5.74974	4.20134	-1.54841
PLEK2	9.62341	9.41068	9.17617	10.1041	-0.447236	0.693379	5.69567	5.07704	-0.618622
PLEKHO1	7.10067	6.47218	7.40989	7.08559	0.309219	0.613409	4.86371	4.49612	-0.367589
PLK1	9.12693	7.21976	9.74266	9.05728	0.615728	1.83751	6.92048	6.10689	-0.813591
PLK4	9.68449	8.44516	9.2564	9.49436	-0.428084	1.0492	5.73649	5.48727	-0.249225
PLP2	8.92501	8.40959	8.51024	9.04579	-0.414776	0.636195	6.40294	5.54037	-0.86257
PMF1	8.27279	7.45338	7.91652	8.45314	-0.356267	0.99976	4.17549	3.50112	-0.674368
PMP22	10.8233	9.3883	11.0986	10.7309	0.275319	1.34263	5.91879	5.57139	-0.347394
POLA1	8.77937	8.04303	9.09074	8.94281	0.31137	0.899783	4.62353	4.18072	-0.442808
POLA2	9.99958	9.56826	10.4641	10.4059	0.46454	0.83761	5.44008	4.70936	-0.730718
POLD3	6.94694	6.49761	7.23595	7.43989	0.289016	0.942272	5.24393	4.86373	-0.380206
POLDIP3	6.90542	6.82988	7.53088	7.6407	0.625463	0.810815	7.03287	6.78852	-0.244354
POLE	9.12166	8.78757	9.68165	9.59821	0.559983	0.81064	7.16174	6.71655	-0.445184
POLR2D	9.43215	9.13461	9.77909	9.64833	0.346945	0.513725	7.57383	7.27472	-0.29911
POLR2J	8.30749	8.12086	8.29747	8.97793	-0.0100214	0.857074	5.62587	5.26799	-0.35788
PPIF	6.74407	6.84186	6.96736	7.58411	0.223293	0.74225	7.39605	7.03292	-0.363128
PPP1R8	7.11833	6.42793	7.91253	7.3949	0.794203	0.966974	6.60254	6.38942	-0.213122
PPP3R1	10.7125	10.1524	11.6493	10.8694	0.936869	0.716989	6.39989	6.13097	-0.268926
PRC1	12.1381	10.4442	12.1058	12.0204	-0.0322885	1.5762	7.14114	6.54019	-0.600942
PRDX6	12.8491	13.0652	13.5002	13.6818	0.651142	0.616617	7.96038	7.65528	-0.305097
PRIM1	11.5954	9.97389	11.0913	10.9223	-0.504077	0.948398	5.5009	5.06588	-0.435014
PRIM2	8.53031	8.53525	8.91424	9.41076	0.383929	0.875506	4.83867	4.42729	-0.411375
PRKACB	7.74277	6.39004	8.03507	6.92203	0.292303	0.531988	7.48853	7.29654	-0.191998
PRKAR1B	7.46956	7.95333	7.80077	8.50832	0.331214	0.554992	2.79941	2.33641	-0.462997
PRPF4	11.3685	10.8201	11.4567	11.349	0.0881655	0.528959	7.30536	7.04448	-0.260877
PRR11	8.34712	7.14668	8.84414	8.84525	0.49702	1.69857	6.15986	5.51845	-0.641413
PSIP1	6.85886	6.06801	6.68473	6.56909	-0.17413	0.501079	7.10796	6.72839	-0.379571
PSMC3	11.4959	11.2869	11.4312	12.0349	-0.0646808	0.748032	8.01881	7.64104	-0.377766
PSMC3IP	8.11549	7.48462	7.89478	8.62716	-0.220715	1.14254	5.52677	4.77776	-0.74901
PSMC5	12.5875	12.5208	12.7708	12.9531	0.183286	0.432277	8.26861	7.9887	-0.279915
PSMD2	11.5777	11.2613	11.9326	11.9899	0.354809	0.728663	9.45491	9.21878	-0.23613
PSRC1	10.0739	8.27231	10.0816	9.16298	0.00764863	0.890675	4.86186	4.3505	-0.511354
PTGS2	6.85302	6.93142	6.78097	7.58886	-0.0720491	0.657442	2.90987	2.14916	-0.760703
PWP2	7.74543	7.68878	8.17137	8.18686	0.425931	0.498077	5.57652	5.35256	-0.223955
RAB23	7.98291	7.45574	8.7169	8.44762	0.73399	0.991873	4.44768	4.1221	-0.32558
RAC1	7.69211	8.1583	7.7078	8.81757	0.015697	0.659268	7.65121	7.17064	-0.480565
RACGAP1	11.1207	9.65682	11.2785	10.5861	0.157859	0.929295	6.92845	6.44622	-0.482237
RAD21	9.62193	9.58811	10.0481	10.1253	0.42617	0.537153	8.83895	8.37677	-0.462176
RAD51	8.32969	7.73261	8.37342	8.57847	0.0437339	0.845861	4.67496	4.11006	-0.564904
RAD54B	8.34184	7.17384	8.33173	8.19294	-0.0101114	1.0191	5.42511	5.02027	-0.404841
RAD54L	8.34332	7.66937	8.33787	8.71294	-0.0054517	1.04357	5.21548	4.17541	-1.04007
RANBP1	12.6415	12.2172	12.6388	12.9806	-0.00265695	0.763451	7.8479	7.47611	-0.371796
RANBP3	7.83219	7.42784	8.48816	8.12183	0.655962	0.693995	6.04991	5.73312	-0.316792
RANBP9	8.14773	8.05068	8.59983	8.67731	0.452107	0.626637	6.40948	6.09209	-0.317392
RAPH1	7.434	6.78886	7.23208	7.34803	-0.201926	0.559163	4.97721	4.54781	-0.429406
RBBP4	10.1864	9.91195	10.8701	10.7189	0.683642	0.806961	8.0607	7.73187	-0.328825
RBL1	6.53731	6.24251	7.08416	7.03666	0.546848	0.794155	4.43708	3.92176	-0.515321
RBM3	7.70313	7.60702	7.99105	8.2242	0.287915	0.61718	7.34827	7.02854	-0.319725
RBM42	10.1599	9.98606	10.151	10.5685	-0.00895308	0.582432	6.30908	5.91845	-0.390636
RCC1	8.00515	6.84842	8.0906	7.50536	0.0854573	0.656946	7.24531	6.66121	-0.584102
RCOR2	8.44729	8.74845	8.81987	9.42822	0.372579	0.67978	4.72759	4.28133	-0.446259
RFC1	9.87616	9.5718	9.90007	10.3424	0.0239139	0.770627	6.75996	6.37402	-0.385932
RFC2	7.01966	7.04323	7.57369	8.21917	0.554039	1.17594	6.03654	5.55903	-0.477515
RFC4	11.7836	10.6057	11.3852	11.8278	-0.398492	1.22207	6.37635	5.8334	-0.542951
RFC5	12.1833	11.2297	12.3224	12.4255	0.139104	1.19579	6.9659	6.42074	-0.545158
RFWD3	10.6187	10.5225	11.4553	11.304	0.836651	0.781504	7.20524	6.92419	-0.281059
RHBDL3	7.53013	8.06975	7.90099	9.0828	0.370855	1.01305	4.30561	3.42274	-0.882873
RHOF	7.45149	7.29902	7.52774	8.07634	0.0762528	0.777321	4.87847	4.51332	-0.365147
RMI1	9.20582	8.27349	9.26317	9.33523	0.0573499	1.06173	6.06844	5.61245	-0.455994
RNASEH2A	9.91061	9.60903	9.60806	10.2948	-0.302553	0.68581	6.21661	5.51389	-0.702723
RNF167	9.84384	9.88357	9.42993	10.8725	-0.413911	0.988905	6.48676	6.0292	-0.457559
RNF24	6.37261	6.23197	6.19805	7.24849	-0.174555	1.01652	4.49088	4.20579	-0.285094
RNF26	8.61758	7.98581	8.98638	8.45887	0.368802	0.473064	6.13044	5.45851	-0.671925
RRM2	10.0382	10.4731	11.5701	11.5767	1.53188	1.10357	9.09224	7.85268	-1.23957
RTN3	9.61714	9.23394	10.3239	9.9698	0.706773	0.735859	7.27655	6.76095	-0.515598
S100A10	12.9206	13.1421	13.372	13.8501	0.451372	0.70794	5.84459	5.23393	-0.610656
SAFB	10.5982	10.6405	11.5773	11.269	0.979068	0.628543	7.50075	7.14504	-0.355711
SAP30BP	7.17253	7.26308	7.5558	7.87439	0.383274	0.611303	6.54728	6.38532	-0.161955
SART1	6.01476	5.63983	6.31029	6.46591	0.295526	0.826079	6.40322	5.9051	-0.498125
SASS6	8.12562	6.82064	7.59078	7.72286	-0.534836	0.902216	4.91273	4.62394	-0.288795
SAV1	8.61645	8.97885	8.83205	9.63562	0.215593	0.656767	6.04846	5.61133	-0.437123
SCAMP3	6.81491	6.54455	6.83931	7.12935	0.0244033	0.584801	6.46808	6.23394	-0.234137
SCARA3	7.71114	7.23453	9.70542	8.79086	1.99428	1.55633	6.30243	5.6715	-0.630926
SCRN1	9.90859	9.84507	9.97027	10.3041	0.0616764	0.459021	7.48414	7.31041	-0.173729
SEC14L1	8.03551	8.34219	8.72177	9.49634	0.686267	1.15415	6.6018	6.33567	-0.266123
SERPINE2	12.4016	12.4646	12.9403	13.1366	0.538694	0.671965	6.70517	6.35126	-0.353904
SERPINH1	10.1448	9.26708	9.61845	10.5202	-0.526347	1.25312	7.57091	7.16125	-0.409651
SF3B2	11.3173	10.5648	11.4178	11.2825	0.100488	0.717699	8.60996	8.19522	-0.414742
SGCB	7.50554	7.22976	7.63575	7.71054	0.130211	0.480776	6.37051	6.07358	-0.296925
SH2D4A	7.95394	7.5217	8.21118	8.48386	0.257245	0.962161	5.11345	4.81115	-0.302302
SHCBP1	7.71161	6.22931	7.80165	7.40938	0.0900432	1.18007	6.41811	5.53882	-0.879289
SHPK	10.6309	10.1392	11.3486	10.8315	0.71777	0.692358	4.57794	3.97192	-0.606019
SHROOM1	5.99386	5.63647	6.18398	6.19658	0.190119	0.560112	5.19827	4.13542	-1.06285
SIAH1	8.79201	8.43204	9.33398	9.00569	0.541974	0.57365	4.4156	4.1296	-0.285994
SKP2	9.10688	7.59355	9.39641	8.3433	0.289531	0.749748	6.37021	6.02944	-0.340774
SLBP	10.4342	9.76108	10.6333	10.5829	0.199041	0.821788	6.87048	6.53634	-0.334141
SLC1A5	11.4211	10.4828	11.3757	11.0943	-0.0454612	0.611544	7.53016	7.0238	-0.506366
SLC20A1	11.3672	11.8526	12.0772	12.3952	0.71001	0.542576	7.56713	7.34989	-0.217241
SLC25A3	7.52558	7.3219	8.30877	8.26766	0.783189	0.945763	9.26959	9.10997	-0.159615
SLC25A4	10.767	10.9807	10.6165	11.7301	-0.150463	0.749401	6.75301	6.39458	-0.358431
SLC29A1	9.42569	9.21204	9.59109	9.81186	0.165402	0.59982	6.85653	6.24603	-0.610501
SLC2A1	9.93542	11.4845	11.9529	12.6608	2.01748	1.1763	6.81289	6.58625	-0.22664
SLC2A3	7.43569	7.32489	8.63703	12.0082	1.20134	4.68336	3.56977	3.02799	-0.54178
SLC35A2	9.70102	10.149	10.0105	10.6108	0.309457	0.461786	5.5432	5.28517	-0.258029
SLC43A3	7.95247	8.10846	7.78241	8.76963	-0.170062	0.661166	5.61253	4.86763	-0.744893
SLC7A1	11.2023	10.0294	11.7987	10.6523	0.596476	0.622876	6.10709	5.72564	-0.381449
SLC7A5	13.0457	12.2827	13.7458	12.8389	0.700083	0.556144	8.16381	7.66384	-0.499967
SMC2	7.64238	6.55662	7.52444	7.64712	-0.117936	1.0905	5.68567	5.42005	-0.265617
SMC3	9.27424	8.22009	9.50634	9.48121	0.232099	1.26112	7.05009	6.85654	-0.193553
SMC4	10.3095	9.35708	10.2371	10.314	-0.0723471	0.95689	7.61436	7.25368	-0.360682
SMPD4	6.81348	6.7294	7.28117	7.45043	0.467696	0.721029	7.28773	6.90144	-0.386293
SNIP1	9.16076	8.76404	9.43352	9.3319	0.272759	0.567853	5.33888	5.08904	-0.249844
SNRPB	12.6516	12.0046	12.9421	13.2125	0.290484	1.20791	8.20129	7.70431	-0.496978
SNRPD3	7.48928	7.47931	7.6185	7.95851	0.129223	0.479194	7.38072	7.0538	-0.326914
SPAG5	8.7456	7.55839	8.87268	8.79286	0.127072	1.23448	7.35629	6.7446	-0.611692
SPC24	9.11841	8.34934	8.6837	9.027	-0.43471	0.67766	4.85984	4.3849	-0.47494
SPC25	9.13331	7.57809	9.57167	9.55715	0.438355	1.97906	5.22658	4.28268	-0.943898
SRD5A1	8.11196	7.85586	8.38742	8.51337	0.275455	0.657514	5.51932	5.30469	-0.214628
SRF	9.78605	10.3616	10.8576	10.8628	1.07154	0.501225	6.65944	6.24187	-0.417566
SRP9	8.57208	8.11428	8.88836	8.97094	0.316273	0.856668	7.98251	7.84358	-0.138936
SRXN1	10.1798	9.94107	10.7302	10.4357	0.550368	0.494634	7.85669	7.72448	-0.132219
SSRP1	9.36692	8.76035	9.53796	9.60499	0.171041	0.844647	8.51565	7.93558	-0.580073
STIL	10.952	9.34169	11.2038	10.681	0.251761	1.3393	6.54648	6.06638	-0.480099
STMN1	11.2547	10.3241	11.2582	11.4328	0.00354194	1.10871	8.79324	7.86177	-0.931472
SUMO3	11.2628	10.9569	11.8423	11.8655	0.579489	0.908606	4.89291	4.43031	-0.462604
SUPT16H	11.3243	11.1691	11.9093	12.1259	0.58506	0.956813	8.77261	8.48742	-0.285195
SUV39H1	10.7072	9.02375	10.9655	10.33	0.258293	1.30627	4.75482	3.80477	-0.950048
TACC3	9.93318	8.83457	10.3756	9.58615	0.442414	0.751589	7.09752	6.28349	-0.814033
TAGLN2	7.59678	7.19923	7.31968	8.39246	-0.277095	1.19324	7.6387	7.07758	-0.56112
TBC1D24	6.76815	6.43097	7.37265	7.07652	0.604493	0.645549	4.96647	4.57939	-0.387085
TBP	9.30758	9.14402	9.67661	9.99899	0.369034	0.854962	5.45043	5.16349	-0.286943
TBX18	7.04433	6.73698	7.57116	7.47756	0.526828	0.740584	4.17335	3.73912	-0.434237
TCF7	5.95627	5.69339	5.93513	6.39597	-0.0211416	0.70258	5.7227	5.35836	-0.364333
TCP1	7.97223	7.10983	8.58609	8.13869	0.613856	1.02885	8.90537	8.76431	-0.141063
TEAD4	6.83141	6.28357	6.90554	7.02759	0.07413	0.744022	4.19761	3.50623	-0.691375
TES	8.44853	7.86631	8.80625	8.82517	0.357721	0.958863	7.08462	6.83652	-0.2481
TEX261	7.94675	7.47026	8.65649	8.3715	0.709739	0.901239	6.6147	6.30009	-0.314607
TGFB3	5.79604	5.83196	5.97694	6.61387	0.180901	0.781914	3.04236	2.61194	-0.430424
TGM2	6.84031	6.53116	6.67431	7.17614	-0.166004	0.644988	4.24816	3.07547	-1.17269
THAP10	7.92071	7.69137	8.51958	8.27169	0.598865	0.580322	3.39171	2.25777	-1.13394
THOC3	9.44868	9.3161	9.82466	10.0188	0.375974	0.702664	6.05591	5.72706	-0.328849
TIMELESS	10.0482	9.65501	10.5922	11.0226	0.544001	1.36757	7.60855	6.62657	-0.981976
TIMM17B	7.8954	7.02794	8.8921	9.29479	0.996708	2.26685	5.29859	5.04062	-0.257972
TJP2	7.37209	7.0697	7.63809	7.54481	0.266005	0.475108	4.48896	4.0096	-0.47936
TLE3	6.41751	6.44116	6.85573	7.11498	0.438227	0.673825	5.27597	4.74677	-0.529204
TLN1	8.81	8.60987	8.62876	9.08261	-0.181242	0.472743	8.31821	8.04822	-0.269989
TM9SF1	8.17579	7.67794	8.47017	8.12012	0.294385	0.442186	6.25645	5.6889	-0.567548
TMED1	10.1198	9.58127	9.85216	10.3296	-0.267675	0.748336	5.15802	4.70463	-0.453389
TMEM107	7.70588	7.14008	7.27232	8.0546	-0.433561	0.914519	3.09316	2.47809	-0.615069
TMEM109	9.42185	8.80302	9.59565	9.37327	0.173794	0.570254	6.25756	5.62549	-0.632066
TMEM158	10.5109	11.2243	11.2101	12.2044	0.699248	0.980077	3.90125	3.4002	-0.501049
TMEM209	10.1537	8.79408	10.8231	9.70019	0.669367	0.906106	5.69619	5.50762	-0.18857
TMEM51	10.4898	10.3979	10.5517	11.1295	0.0619589	0.731571	4.4804	4.12107	-0.359323
TMEM54	10.0499	9.65394	9.78694	10.3092	-0.262979	0.655234	5.13012	4.38181	-0.748304
TMPO	9.8549	8.40703	11.3759	10.0319	1.52098	1.62489	8.06087	7.38128	-0.67959
TNFAIP3	6.37337	6.71536	6.7315	7.6095	0.358122	0.894145	3.98287	3.64027	-0.342604
TNFRSF12A	10.7977	10.9554	11.1164	11.664	0.318679	0.708551	6.59278	6.05689	-0.535893
TNNT1	9.8531	8.97516	9.38927	9.80306	-0.463834	0.827902	6.26214	5.68466	-0.577476
TOMM40	13.2159	12.9001	13.7667	13.4412	0.550888	0.541163	7.14108	6.7945	-0.346575
TOP2A	10.5342	9.53461	10.4777	10.7177	-0.05657	1.18314	8.05112	7.54093	-0.51019
TOP3A	8.3002	8.99251	9.1057	9.7801	0.8055	0.787588	7.0283	6.78211	-0.246186
TP53BP2	8.6498	8.2864	9.07139	9.10372	0.42159	0.817319	5.95583	5.71553	-0.240306
TPI1	14.0106	13.6956	14.4656	14.5854	0.454981	0.889846	10.2703	9.95429	-0.315985
TPM1	8.31751	8.04051	8.30794	8.75778	-0.00957579	0.717267	5.09594	4.8139	-0.282035
TPM4	8.08861	7.73185	8.16381	8.59113	0.075198	0.859283	7.80628	7.55872	-0.24756
TPX2	10.6832	9.29713	11.1834	10.4261	0.500124	1.12902	7.72003	6.84008	-0.879947
TRAIP	7.20582	6.65329	7.34736	7.40933	0.141537	0.756035	5.00083	4.66169	-0.339138
TRIB3	11.1621	9.62282	11.5417	10.2315	0.379527	0.608685	4.96649	4.51876	-0.447728
TRIP13	11.0027	10.1817	11.4734	11.1262	0.470749	0.944483	6.15037	5.77015	-0.380221
TROAP	9.33602	7.86769	9.50654	9.30894	0.170521	1.44124	5.61593	4.62573	-0.990202
TSC22D3	8.74314	7.45638	7.93321	8.49257	-0.809928	1.03619	2.01404	1.3531	-0.660948
TSHZ1	6.80401	6.00369	7.1979	7.00999	0.393888	1.0063	3.53616	3.14126	-0.394905
TSR2	9.67178	8.93717	9.62075	9.88855	-0.0510286	0.951375	6.32418	6.063	-0.261177
TTK	10.9263	8.3727	10.2869	10.1868	-0.639408	1.81408	6.01588	5.70766	-0.308222
TUBA1A	13.4458	11.9792	14.1024	13.9197	0.656572	1.9405	8.33109	8.15008	-0.181007
TUBA1C	14.6049	13.4882	14.9554	14.8371	0.350554	1.34899	8.9858	8.40948	-0.576326
TUBA4A	11.2439	11.8826	10.9204	12.6568	-0.323429	0.774225	6.54214	6.35084	-0.1913
TUBB	12.5117	10.7161	12.6589	11.8398	0.147209	1.12375	9.70714	8.64261	-1.06453
TUBB2A	10.0249	9.27751	10.5005	11.1006	0.475568	1.82306	7.16573	6.727	-0.438737
TUBB3	12.0598	11.8382	12.3484	12.6202	0.288522	0.781912	7.93885	7.68123	-0.257623
TUBB6	9.01851	9.1057	9.78305	10.1521	0.764538	1.04643	8.31053	8.02487	-0.285658
TUBG1	9.78369	9.4234	9.74218	9.91509	-0.041504	0.491691	7.43784	6.9342	-0.503634
TWSG1	7.94711	7.46235	8.85839	8.32692	0.911278	0.864572	5.84275	5.63466	-0.208086
UBA52	8.09871	7.32875	8.79779	8.33341	0.699078	1.00466	8.89746	8.66769	-0.229767
UBE2C	12.6274	11.4974	12.6225	13.3061	-0.00494547	1.80861	6.81473	6.01387	-0.800856
UBE2E3	8.81154	8.29341	9.01479	9.07378	0.203248	0.780365	5.72142	5.50006	-0.22136
UBE2T	11.5126	10.1444	10.8041	11.4685	-0.708464	1.32414	6.0796	5.54849	-0.531112
UBQLN1	8.74835	8.46315	9.73307	9.38439	0.984721	0.92124	7.74014	7.62014	-0.119996
UCK2	10.1713	10.1119	10.3499	10.6583	0.178653	0.546362	6.34953	6.12796	-0.221565
UGT8	7.73515	7.04593	8.00863	7.86614	0.273483	0.820208	4.96677	4.64911	-0.317662
UHRF1	12.4578	12.0985	13.0504	13.4022	0.5926	1.30363	6.36673	5.38404	-0.98269
UNG	6.70661	5.99793	6.97043	6.8742	0.263817	0.876274	6.81183	6.53838	-0.273454
UPF3B	8.83949	8.5924	8.18188	9.52837	-0.657617	0.935967	5.75418	5.28584	-0.46834
USP1	9.75312	9.01868	10.4624	10.3215	0.709301	1.30278	6.8906	6.43118	-0.459427
USP11	8.31496	8.56984	8.71012	9.34868	0.395157	0.778842	7.41124	6.78858	-0.622662
USP39	10.9185	10.7202	11.6731	11.4305	0.754618	0.710369	6.6279	6.40554	-0.222356
USP5	11.9733	11.4518	12.5633	12.0707	0.590051	0.618905	7.9385	7.49966	-0.43884
VASP	8.21227	8.04787	8.82198	8.9239	0.609711	0.876034	6.65365	6.44997	-0.203686
VIM	6.7014	5.88205	7.25357	7.53549	0.552169	1.65344	9.05447	8.38036	-0.674114
VKORC1	10.2605	9.70809	9.55035	10.4665	-0.710184	0.758449	5.88618	5.4284	-0.457773
VKORC1L1	10.0039	9.35266	10.1843	10.2439	0.180424	0.891281	5.47862	5.18317	-0.295446
VRK1	10.2858	8.75143	9.77616	9.54996	-0.509608	0.798531	5.6328	5.3369	-0.295901
WBP11	11.5391	10.8419	11.5956	11.7205	0.0565197	0.878647	7.39016	6.84069	-0.549468
WDFY1	9.84273	9.87681	10.3701	10.5313	0.527415	0.654448	5.62479	5.38624	-0.238549
WDHD1	7.6861	7.0065	7.71548	7.74338	0.0293833	0.736879	6.08657	5.67103	-0.415542
WDR33	7.47651	7.48093	7.68039	8.01439	0.203889	0.533459	6.55851	6.36939	-0.18912
WDR62	6.36031	6.14493	6.63122	6.84993	0.270908	0.705001	5.12865	4.80732	-0.321336
WDR76	7.44346	6.48854	7.51161	7.76889	0.0681491	1.28035	4.92314	4.10248	-0.820665
WEE1	9.9616	8.70555	10.3643	9.54181	0.402739	0.836261	5.66926	5.33666	-0.332601
WNK1	8.32558	8.06516	8.97416	8.87674	0.648579	0.811583	7.4954	7.19898	-0.296427
WNT3	6.6634	7.04518	7.14459	7.92613	0.48119	0.88095	3.74382	3.38859	-0.35523
XRCC3	8.26426	7.49871	8.89176	8.38433	0.627504	0.885616	5.77338	5.15567	-0.61771
XRCC5	10.1531	9.29021	10.9243	10.4956	0.771144	1.20544	8.60763	8.42467	-0.182964
YWHAE	7.79525	7.3497	7.68279	7.83757	-0.112455	0.487872	8.92803	8.8069	-0.121129
ZCWPW1	6.53661	6.02533	6.53457	6.71119	-0.00203879	0.685858	4.76068	4.13465	-0.62603
ZNF318	7.90235	7.32021	8.14173	7.84982	0.239377	0.529609	6.05531	5.67279	-0.382523
ZNF367	6.40314	6.32561	6.9013	7.24243	0.498158	0.916819	3.8067	3.17899	-0.627711
ZNF395	8.74906	8.38877	8.7015	9.57997	-0.0475639	1.1912	5.16054	4.84504	-0.315508
ZNF503	9.30986	9.78831	9.82103	10.357	0.511169	0.568681	5.99181	5.55801	-0.433792
ZNF703	6.40999	6.40527	6.68311	7.39039	0.273116	0.985119	5.94551	5.00255	-0.942956
ZRANB1	8.05776	7.9704	8.85723	8.9447	0.799467	0.974297	5.76927	5.56741	-0.201858
ZWINT	8.83037	7.61365	8.95531	9.26487	0.124937	1.65121	7.97825	7.34705	-0.631204
ZYX	10.3483	10.4003	10.5249	11.514	0.176586	1.11371	6.2554	5.65073	-0.604668
