# Supplementary material for: Loss of p53 Provokes NF-κB-Dependent Disruption of Nucleolar Cap and Nucleoplasmic Redistribution of Fibrillarin During Nucleolar Stress
Source: Biomolecules. 2026 Feb 13;16(2):296. doi: 10.3390/biom16020296 (PMC12937983; doi:10.3390/biom16020296)
Supplement: Supplementary file 1 [file biomolecules-16-00296-s001.zip › File S2 shows CK2α-dependent genes within the FBL-responsive gene set (135 genes).xlsx]

## Sheet: Gene expression
Symbol	WT_CTRL	WT_DOXO	KO_CTRL	KO_DOXO	log2FC_CTRL	log2FC_DOXO	siCTRL	siFBL	log2FC_siFBL	CK2_CTRL	CK2_KO	log2FC_CK2KO
ABL1	9.54177	9.54304	10.4897	10.1184	0.947964	0.575315	6.47499	6.07561	-0.399381	5.85781	5.03685	-0.820955
ADCK2	9.72124	9.67294	10.2963	10.6729	0.575092	0.999982	5.25092	4.8089	-0.442019	5.46605	4.7327	-0.733349
ALKBH5	12.9232	13.0594	13.5768	13.6722	0.653619	0.612737	7.11879	6.7828	-0.335986	6.58197	5.9933	-0.588665
ANLN	10.2388	8.92231	10.6345	10.2757	0.395726	1.35341	7.07371	6.66484	-0.408874	6.94285	5.92955	-1.0133
ARHGAP11A	7.47824	6.82501	7.24995	7.37985	-0.228286	0.554842	6.07627	5.68751	-0.388754	7.23257	6.22323	-1.00934
ARHGAP17	10.1115	10.3708	10.6321	10.868	0.520652	0.497263	5.6513	5.21288	-0.438423	6.3921	5.55664	-0.835461
ARHGAP19	9.3497	7.68079	9.81081	8.97357	0.461108	1.29279	5.36384	5.0503	-0.313539	5.92711	5.0032	-0.923911
ARID3B	7.04226	6.96428	7.64102	8.05681	0.598761	1.09253	3.71564	3.31385	-0.401789	3.45068	2.83212	-0.61856
ATP2B4	6.67726	6.4581	7.41986	7.35529	0.742603	0.897184	5.965	5.67405	-0.290948	7.04118	6.07751	-0.963663
ATXN2L	6.69365	6.24739	6.36031	6.8178	-0.333341	0.570402	7.41924	6.57256	-0.846684	8.01351	7.05885	-0.954662
AURKA	11.1193	8.86592	11.8077	10.8689	0.6884	2.00298	6.26503	5.64369	-0.621344	6.21823	5.74148	-0.476743
BRIP1	7.04739	7.29417	7.3837	7.81702	0.336307	0.522846	5.38833	4.99169	-0.396636	5.30211	4.28748	-1.01463
BRPF3	8.79722	8.66154	9.41238	9.49518	0.615157	0.833633	7.28439	6.70871	-0.575682	4.80002	4.01287	-0.78715
BUB1	11.1429	8.4538	11.3299	10.6407	0.187017	2.18692	6.73181	6.19544	-0.53637	7.1495	6.67081	-0.478686
BUB1B	9.13602	7.25405	9.08173	8.32643	-0.0542917	1.07237	6.29485	5.96662	-0.328229	6.88525	6.39944	-0.485806
C1orf198	8.36302	7.84667	8.77632	8.37163	0.413303	0.524952	5.67674	5.27557	-0.401172	5.48484	4.52455	-0.960289
CBX4	8.86502	8.51279	8.84689	9.22178	-0.0181297	0.708989	6.63114	6.31878	-0.312362	6.04698	5.20656	-0.840426
CCNA2	11.5176	9.75375	12.1491	11.7082	0.631422	1.95447	6.63495	6.04635	-0.588601	6.96084	6.58689	-0.373952
CCNB1	10.8777	8.4568	11.6489	10.4872	0.771155	2.0304	7.58203	6.97407	-0.607959	7.1945	6.75266	-0.441839
CDC23	10.3181	9.53348	10.5435	10.2302	0.225309	0.696746	6.49212	6.23434	-0.257783	5.66649	4.98602	-0.680471
CDCA7	11.5443	10.7632	12.091	11.8252	0.546698	1.06195	5.41841	5.19493	-0.223482	7.14806	6.46105	-0.687011
CDCA7L	9.7711	8.72051	9.8154	9.7999	0.0442963	1.07939	6.10305	5.92785	-0.175191	7.49726	6.79982	-0.697432
CDK2	11.241	10.961	11.7322	11.801	0.491184	0.839925	7.0328	6.32936	-0.703438	6.17999	5.41169	-0.768298
CENPH	6.24216	6.00064	6.7555	7.3228	0.513346	1.32217	3.91835	3.49132	-0.427024	6.54928	6.0923	-0.456981
CFL2	7.17169	6.55856	6.8526	7.05653	-0.319092	0.497971	6.46838	6.08764	-0.380743	3.75906	2.7438	-1.01526
CIT	7.19713	6.255	7.29233	6.82277	0.0952047	0.567765	5.72587	5.42444	-0.301422	6.17324	5.58577	-0.587472
CKAP2	9.49036	8.43213	9.60577	9.17708	0.115407	0.744948	6.23332	5.78655	-0.44677	6.59443	6.15101	-0.443419
CKAP5	11.8124	11.3785	12.1822	11.8477	0.369819	0.469226	7.87493	7.54812	-0.326819	7.49362	6.71094	-0.782683
CLIC4	9.23789	8.42788	10.2295	9.70276	0.991577	1.27487	5.56609	4.91647	-0.649626	6.78617	5.43242	-1.35376
CS	9.46138	8.90646	9.25643	9.41205	-0.204946	0.50559	7.4953	7.08924	-0.406068	7.45871	6.26049	-1.19823
CTDSPL2	8.41456	7.62031	8.94145	8.77979	0.526891	1.15948	6.04984	5.76934	-0.280496	5.99252	5.00112	-0.991403
CUL4B	8.33889	8.1881	8.93505	8.87195	0.596162	0.683852	6.65191	6.39422	-0.257683	5.77438	5.29409	-0.480291
DAP	9.05357	9.28991	9.49437	9.74312	0.440801	0.453217	6.12701	5.6378	-0.489211	6.74229	5.70567	-1.03662
DCK	9.83629	9.1756	10.829	10.0856	0.992733	0.909962	5.89769	5.28125	-0.61644	5.86519	4.60437	-1.26082
DCLRE1A	9.1216	7.92387	9.30168	8.76554	0.180085	0.841668	5.73437	5.23466	-0.499713	4.02069	2.88651	-1.13417
DCTD	8.27045	7.99073	9.04944	8.76001	0.778983	0.769287	6.06528	5.84525	-0.220027	5.87241	5.27742	-0.594989
DEPDC1	9.24275	6.51048	9.78721	8.02439	0.544464	1.51391	6.69185	6.05724	-0.634604	4.52134	3.66497	-0.856367
DNMT3B	8.15394	7.54074	8.57722	8.00897	0.423274	0.468231	5.54873	5.09961	-0.449115	3.5097	2.72399	-0.785707
E2F8	6.20942	6.2587	6.34549	7.38905	0.13607	1.13035	4.78588	4.28697	-0.498904	5.8386	4.87531	-0.963285
ECT2	11.4676	10.2074	11.6001	11.2586	0.132505	1.05124	6.98305	6.70778	-0.275269	4.75919	4.20692	-0.552267
ERCC3	8.83232	9.27622	9.42175	9.81093	0.589432	0.53471	6.78944	6.5447	-0.244738	5.87772	5.38868	-0.489044
ERCC6L	8.49266	6.80906	9.05749	8.28903	0.564834	1.47997	5.33828	4.50043	-0.837852	5.96233	5.4293	-0.533032
ESPL1	8.87204	8.09115	8.82131	8.75276	-0.0507261	0.661606	6.95786	5.99657	-0.961287	6.36043	5.83358	-0.526856
F3	7.8625	9.75031	9.51749	11.8316	1.65498	2.08134	3.61028	3.00228	-0.607998	1.83977	0.643816	-1.19595
FAM83D	11.0452	10.3899	11.7461	10.8814	0.700875	0.491577	6.27186	5.60021	-0.671653	4.51144	3.6564	-0.85504
FBXL3	7.7684	7.49475	8.25631	8.04712	0.487915	0.552367	5.60152	5.34027	-0.261248	4.95987	3.58271	-1.37716
FBXO5	9.70548	8.47771	10.345	10.3566	0.639502	1.87889	6.12588	5.47968	-0.646203	5.93164	5.36792	-0.563721
FDPS	9.42337	9.28382	9.26858	9.94637	-0.154798	0.662546	6.49586	6.32663	-0.169233	7.49397	7.10029	-0.39368
FIGNL1	7.83879	6.97983	8.33057	8.42003	0.491785	1.4402	6.09189	5.70152	-0.390363	6.64349	5.95649	-0.686999
FOSL2	5.98221	5.99577	6.26893	6.65202	0.286724	0.656254	6.3601	6.16774	-0.192358	5.19558	3.56729	-1.62829
FOXJ2	9.91064	9.8446	10.2718	10.935	0.36112	1.09035	5.51144	5.08972	-0.421715	3.79521	3.24188	-0.553337
GNAS	6.71936	6.16674	6.62832	6.82023	-0.0910384	0.65349	9.10054	8.69248	-0.408057	8.79913	8.46281	-0.336319
GSTCD	6.43751	6.05645	6.7938	6.66999	0.356291	0.613538	5.16015	4.85237	-0.307782	3.92891	2.73372	-1.19519
HADHA	8.50171	8.29379	8.66367	9.08307	0.16196	0.789279	7.5307	7.22114	-0.309554	9.02463	8.23268	-0.791952
IFNGR2	11.504	10.6945	11.4454	11.5032	-0.0586186	0.808693	5.55713	5.35153	-0.205597	5.29534	4.34188	-0.953458
IGSF3	8.93629	8.31949	8.81434	9.09629	-0.121948	0.776793	6.12363	5.89996	-0.223673	2.71385	1.51559	-1.19826
IRF2BP2	7.13519	7.02518	7.6462	8.29077	0.511005	1.26559	6.02295	5.70752	-0.315429	8.89861	7.93521	-0.963403
KBTBD11	8.45121	8.13803	9.15487	8.78544	0.703663	0.647412	2.56238	2.00074	-0.561641	8.63147	8.1311	-0.500364
KIAA1143	8.62964	7.87791	7.86605	8.82365	-0.763595	0.945736	6.31532	6.14916	-0.166156	5.91494	5.49064	-0.424302
KIF11	8.62371	7.19826	8.58558	8.46855	-0.0381287	1.27028	6.30307	5.71774	-0.585325	6.5789	5.99229	-0.586611
KIF20A	11.0739	9.62912	11.0178	10.4237	-0.0560963	0.794573	6.96444	6.0781	-0.886339	6.25524	5.48841	-0.766839
KLF4	8.13896	7.53323	8.90374	9.58327	0.764773	2.05004	4.58191	3.97517	-0.606739	3.43469	1.8972	-1.5375
LBR	9.02735	8.21014	9.93103	9.06014	0.903681	0.850003	6.60298	6.43277	-0.170211	8.00346	7.41355	-0.589909
LIN54	7.80434	7.64457	7.64242	8.4023	-0.161924	0.757727	5.19901	4.87967	-0.319343	4.34602	3.5684	-0.77762
LMNB1	9.56758	8.21195	9.7465	9.12967	0.178912	0.917723	6.51961	5.58313	-0.936479	6.94323	6.39003	-0.553199
LRP11	8.63188	8.43486	9.05949	9.11303	0.427612	0.678172	5.25834	4.86773	-0.39061	5.54548	4.49291	-1.05257
LRRC59	9.57985	9.02665	10.1189	9.97185	0.539064	0.945195	8.81117	8.64991	-0.161258	7.47293	6.88398	-0.588949
MAML1	7.03959	7.07172	7.47452	7.56626	0.434932	0.494538	6.43563	6.12315	-0.312475	4.75533	3.84346	-0.911872
MAPK7	7.11429	6.7807	6.98467	7.68194	-0.129611	0.901244	4.51924	4.1655	-0.353738	3.72473	2.64592	-1.07881
MAPRE2	9.51402	9.04284	9.67561	10.1804	0.16159	1.13761	6.11999	5.947	-0.172989	5.30452	4.59037	-0.714148
MCM2	10.9238	9.62127	11.2213	10.979	0.297425	1.35771	7.53331	6.96565	-0.567667	7.14913	6.26422	-0.884915
MDC1	10.7809	9.14544	10.935	10.0613	0.154051	0.915824	6.8953	6.22195	-0.673347	6.68116	6.25258	-0.428578
MELK	9.98638	9.01118	10.722	10.4845	0.735666	1.47336	6.06226	5.51207	-0.550189	5.02849	4.32937	-0.699116
MICB	9.44521	9.50992	9.90726	10.8452	0.462048	1.33528	6.6854	6.5104	-0.174998	4.76596	4.08814	-0.677816
MSH2	9.15336	8.16813	8.99061	9.22848	-0.162749	1.06035	6.24109	5.7556	-0.485495	6.53612	5.71977	-0.816348
MTBP	8.47124	7.29267	8.66142	7.84629	0.190184	0.553618	4.92103	4.60907	-0.311963	4.50486	3.94444	-0.560419
NCAPD2	10.7502	9.51732	10.8101	10.1084	0.0599251	0.59109	7.90083	7.32873	-0.5721	7.23186	6.55033	-0.681527
NCAPD3	8.81728	7.92096	9.05352	9.12394	0.236234	1.20298	7.01531	6.68337	-0.33194	5.97758	5.23233	-0.745249
NCAPG2	9.48401	8.44448	9.65262	9.85809	0.168607	1.41361	6.94749	6.13375	-0.813749	7.28675	6.53755	-0.749194
NDRG1	9.15213	10.4634	8.93231	11.0038	-0.219815	0.540408	7.45035	7.23859	-0.211762	8.28289	6.47378	-1.80912
NEIL3	8.31192	7.28416	8.63257	8.59426	0.320647	1.3101	4.43169	4.03839	-0.393293	5.48502	5.00502	-0.48
NUDT21	8.76273	7.76424	9.26578	8.38995	0.503046	0.625714	7.54181	7.2832	-0.25861	7.27371	6.59705	-0.676668
NUP54	11.2552	10.5719	11.3858	11.1919	0.130592	0.619924	6.00933	5.76615	-0.243181	5.72507	5.31657	-0.408504
OXCT1	8.45758	7.88556	8.96429	8.89509	0.506709	1.00954	6.34516	5.94145	-0.40371	4.59485	3.95448	-0.640367
PATL1	10.1814	9.84943	10.2661	10.5013	0.0846805	0.651854	6.24855	6.07779	-0.170761	6.7319	5.96809	-0.763807
PBK	10.8318	9.69548	11.1907	11.1962	0.358893	1.50077	5.85058	5.07784	-0.772747	6.09731	5.37327	-0.724037
PDE4DIP	7.54087	6.60886	7.44757	7.21939	-0.0932963	0.610524	5.73894	5.24026	-0.498678	4.3179	3.52222	-0.795672
PDXP	11.3613	11.1705	11.6273	11.9476	0.26604	0.777086	6.36898	5.73333	-0.635651	4.80708	4.05836	-0.748714
PFKP	11.9446	11.8445	12.0115	12.3821	0.0668234	0.537583	7.51209	7.21328	-0.298815	8.15927	7.24812	-0.911157
PHF10	8.06707	7.7141	8.47991	8.25144	0.412839	0.537341	5.5014	4.99891	-0.502492	6.2126	5.36176	-0.850837
PLK1	9.12693	7.21976	9.74266	9.05728	0.615728	1.83751	6.92048	6.10689	-0.813591	7.26848	6.18472	-1.08376
PLK4	9.68449	8.44516	9.2564	9.49436	-0.428084	1.0492	5.73649	5.48727	-0.249225	5.25166	4.72983	-0.521832
POLDIP3	6.90542	6.82988	7.53088	7.6407	0.625463	0.810815	7.03287	6.78852	-0.244354	6.3191	5.61216	-0.706937
PPP3R1	10.7125	10.1524	11.6493	10.8694	0.936869	0.716989	6.39989	6.13097	-0.268926	8.34175	7.31658	-1.02516
PRC1	12.1381	10.4442	12.1058	12.0204	-0.0322885	1.5762	7.14114	6.54019	-0.600942	6.84235	6.44156	-0.400786
PRIM1	11.5954	9.97389	11.0913	10.9223	-0.504077	0.948398	5.5009	5.06588	-0.435014	5.05172	4.10321	-0.948508
PRKACB	7.74277	6.39004	8.03507	6.92203	0.292303	0.531988	7.48853	7.29654	-0.191998	4.22768	3.10876	-1.11892
RAB23	7.98291	7.45574	8.7169	8.44762	0.73399	0.991873	4.44768	4.1221	-0.32558	3.01652	2.08544	-0.931074
RACGAP1	11.1207	9.65682	11.2785	10.5861	0.157859	0.929295	6.92845	6.44622	-0.482237	7.12558	6.27206	-0.853513
RANBP9	8.14773	8.05068	8.59983	8.67731	0.452107	0.626637	6.40948	6.09209	-0.317392	5.04812	4.3991	-0.649025
RBBP4	10.1864	9.91195	10.8701	10.7189	0.683642	0.806961	8.0607	7.73187	-0.328825	7.80545	7.25627	-0.549183
RMI1	9.20582	8.27349	9.26317	9.33523	0.0573499	1.06173	6.06844	5.61245	-0.455994	4.78302	4.05935	-0.72367
RNF26	8.61758	7.98581	8.98638	8.45887	0.368802	0.473064	6.13044	5.45851	-0.671925	6.15465	5.33001	-0.824634
RRM2	10.0382	10.4731	11.5701	11.5767	1.53188	1.10357	9.09224	7.85268	-1.23957	8.49298	7.56281	-0.930178
SERPINE2	12.4016	12.4646	12.9403	13.1366	0.538694	0.671965	6.70517	6.35126	-0.353904	4.69342	3.36563	-1.32779
SHPK	10.6309	10.1392	11.3486	10.8315	0.71777	0.692358	4.57794	3.97192	-0.606019	3.67593	2.85501	-0.820913
SKP2	9.10688	7.59355	9.39641	8.3433	0.289531	0.749748	6.37021	6.02944	-0.340774	6.0099	5.12899	-0.880914
SLC29A1	9.42569	9.21204	9.59109	9.81186	0.165402	0.59982	6.85653	6.24603	-0.610501	7.60547	7.18893	-0.41654
SLC2A1	9.93542	11.4845	11.9529	12.6608	2.01748	1.1763	6.81289	6.58625	-0.22664	6.07044	4.35375	-1.71669
SLC2A3	7.43569	7.32489	8.63703	12.0082	1.20134	4.68336	3.56977	3.02799	-0.54178	6.4024	4.53567	-1.86673
SNIP1	9.16076	8.76404	9.43352	9.3319	0.272759	0.567853	5.33888	5.08904	-0.249844	4.61437	3.91738	-0.69699
SPAG5	8.7456	7.55839	8.87268	8.79286	0.127072	1.23448	7.35629	6.7446	-0.611692	6.82023	6.27698	-0.543255
STIL	10.952	9.34169	11.2038	10.681	0.251761	1.3393	6.54648	6.06638	-0.480099	5.15418	4.66883	-0.485344
SUPT16H	11.3243	11.1691	11.9093	12.1259	0.58506	0.956813	8.77261	8.48742	-0.285195	8.14352	7.84998	-0.293531
TCP1	7.97223	7.10983	8.58609	8.13869	0.613856	1.02885	8.90537	8.76431	-0.141063	8.44934	7.98004	-0.469306
TEX261	7.94675	7.47026	8.65649	8.3715	0.709739	0.901239	6.6147	6.30009	-0.314607	5.61577	4.83555	-0.780225
TJP2	7.37209	7.0697	7.63809	7.54481	0.266005	0.475108	4.48896	4.0096	-0.47936	5.39534	4.61414	-0.781205
TMEM209	10.1537	8.79408	10.8231	9.70019	0.669367	0.906106	5.69619	5.50762	-0.18857	4.7963	4.16989	-0.62641
TMPO	9.8549	8.40703	11.3759	10.0319	1.52098	1.62489	8.06087	7.38128	-0.67959	7.81354	7.06108	-0.752464
TNFAIP3	6.37337	6.71536	6.7315	7.6095	0.358122	0.894145	3.98287	3.64027	-0.342604	3.44834	2.24069	-1.20765
TPX2	10.6832	9.29713	11.1834	10.4261	0.500124	1.12902	7.72003	6.84008	-0.879947	8.86777	8.42866	-0.439106
TRIP13	11.0027	10.1817	11.4734	11.1262	0.470749	0.944483	6.15037	5.77015	-0.380221	5.32894	4.7958	-0.533143
TSC22D3	8.74314	7.45638	7.93321	8.49257	-0.809928	1.03619	2.01404	1.3531	-0.660948	6.17187	5.54372	-0.628146
TWSG1	7.94711	7.46235	8.85839	8.32692	0.911278	0.864572	5.84275	5.63466	-0.208086	4.93916	3.74415	-1.19501
UBQLN1	8.74835	8.46315	9.73307	9.38439	0.984721	0.92124	7.74014	7.62014	-0.119996	6.90877	6.17989	-0.728879
UCK2	10.1713	10.1119	10.3499	10.6583	0.178653	0.546362	6.34953	6.12796	-0.221565	7.00607	6.46376	-0.542306
VIM	6.7014	5.88205	7.25357	7.53549	0.552169	1.65344	9.05447	8.38036	-0.674114	8.69562	7.39902	-1.29659
VKORC1L1	10.0039	9.35266	10.1843	10.2439	0.180424	0.891281	5.47862	5.18317	-0.295446	6.05031	5.57373	-0.476576
WBP11	11.5391	10.8419	11.5956	11.7205	0.0565197	0.878647	7.39016	6.84069	-0.549468	6.49413	6.05674	-0.437389
WDFY1	9.84273	9.87681	10.3701	10.5313	0.527415	0.654448	5.62479	5.38624	-0.238549	6.44788	5.9343	-0.513583
WEE1	9.9616	8.70555	10.3643	9.54181	0.402739	0.836261	5.66926	5.33666	-0.332601	5.53951	4.63745	-0.902053
WNK1	8.32558	8.06516	8.97416	8.87674	0.648579	0.811583	7.4954	7.19898	-0.296427	6.60824	6.16564	-0.442604
XRCC5	10.1531	9.29021	10.9243	10.4956	0.771144	1.20544	8.60763	8.42467	-0.182964	8.45333	8.0671	-0.386231
ZNF367	6.40314	6.32561	6.9013	7.24243	0.498158	0.916819	3.8067	3.17899	-0.627711	5.11259	4.20876	-0.903828
ZRANB1	8.05776	7.9704	8.85723	8.9447	0.799467	0.974297	5.76927	5.56741	-0.201858	4.56627	4.03812	-0.528146
