# Supplementary material for: Loss of p53 Provokes NF-κB-Dependent Disruption of Nucleolar Cap and Nucleoplasmic Redistribution of Fibrillarin During Nucleolar Stress
Source: Biomolecules. 2026 Feb 13;16(2):296. doi: 10.3390/biom16020296 (PMC12937983; doi:10.3390/biom16020296)
Supplement: Supplementary file 1 [file biomolecules-16-00296-s001.zip › File S3 provides BG4 ChIP-seq enrichment data for these 135 CK2α-dependent FBL-responsive genes.xlsx]

## Sheet: HepG2_BG4ChIPseq
ensembl_gene_id	symbol	bg4_peak_count_sum	bg4_present_any	bg4_coords_pm1kb
ENSG00000097007	ABL1	2	1	chr9:130712043-130714044;chr9:130712980-130714981
ENSG00000133597	ADCK2	0	0	NA
ENSG00000091542	ALKBH5	2	1	chr17:18182078-18184079;chr17:18182828-18184829
ENSG00000011426	ANLN	6	1	chr7:36388821-36390822;chr7:36388862-36390863;chr7:36389171-36391172;chr7:36389235-36391236
ENSG00000198826	ARHGAP11A	0	0	NA
ENSG00000140750	ARHGAP17	8	1	chr16:25014261-25016262;chr16:25014300-25016301;chr16:25014331-25016332;chr16:25014337-25016338;chr16:25014341-25016342;chr16:25014369-25016370;chr16:25014666-25016667
ENSG00000213390	ARHGAP19	0	0	NA
ENSG00000179361	ARID3B	3	1	chr15:74540206-74542207;chr15:74540220-74542221;chr15:74540264-74542265
ENSG00000058668	ATP2B4	0	0	NA
ENSG00000168488	ATXN2L	16	1	chr16:28821999-28824000;chr16:28822035-28824036;chr16:28822048-28824049;chr16:28822093-28824094;chr16:28822095-28824096;chr16:28822252-28824253;chr16:28822482-28824483;chr16:28823138-28825139;chr16:28823451-28825452;chr16:28824366-28826367;chr16:28824371-28826372
ENSG00000087586	AURKA	13	1	chr20:56391131-56393132;chr20:56391196-56393197;chr20:56391202-56393203;chr20:56391205-56393206;chr20:56391215-56393216;chr20:56391220-56393221;chr20:56391267-56393268;chr20:56391295-56393296;chr20:56391337-56393338
ENSG00000136492	BRIP1	12	1	chr17:61862280-61864281;chr17:61862327-61864328;chr17:61862370-61864371;chr17:61862409-61864410;chr17:61862462-61864463;chr17:61862493-61864494;chr17:61862500-61864501;chr17:61862510-61864511;chr17:61862513-61864514;chr17:61862528-61864529;chr17:61862559-61864560
ENSG00000096070	BRPF3	6	1	chr6:36195744-36197745;chr6:36195966-36197967;chr6:36196396-36198397;chr6:36196452-36198453
ENSG00000169679	BUB1	0	0	NA
ENSG00000156970	BUB1B	0	0	NA
ENSG00000119280	C1orf198	0	0	NA
ENSG00000141582	CBX4	3	1	chr17:79838387-79840388;chr17:79838413-79840414;chr17:79838440-79840441
ENSG00000145386	CCNA2	0	0	NA
ENSG00000134057	CCNB1	5	1	chr5:69166135-69168136;chr5:69166150-69168151;chr5:69166216-69168217;chr5:69166263-69168264;chr5:69166266-69168267
ENSG00000094880	CDC23	6	1	chr5:138212215-138214216;chr5:138212304-138214305;chr5:138212323-138214324;chr5:138212343-138214344
ENSG00000144354	CDCA7	0	0	NA
ENSG00000164649	CDCA7L	0	0	NA
ENSG00000123374	CDK2	0	0	NA
ENSG00000153044	CENPH	0	0	NA
ENSG00000165410	CFL2	0	0	NA
ENSG00000122966	CIT	2	1	chr12:119876288-119878289;chr12:119876320-119878321
ENSG00000136108	CKAP2	0	0	NA
ENSG00000175216	CKAP5	1	1	chr11:46825853-46827854
ENSG00000169504	CLIC4	4	1	chr1:24744382-24746383;chr1:24744409-24746410;chr1:24744447-24746448
ENSG00000062485	CS	25	1	chr12:56298974-56300975;chr12:56299006-56301007;chr12:56299023-56301024;chr12:56299283-56301284;chr12:56299308-56301309;chr12:56299315-56301316;chr12:56299316-56301317;chr12:56299317-56301318;chr12:56299318-56301319;chr12:56299330-56301331;chr12:56299333-56301334;chr12:56299334-56301335;chr12:56299336-56301337;chr12:56299341-56301342;chr12:56299376-56301377;chr12:56299379-56301380;chr12:56299391-…
ENSG00000137770	CTDSPL2	6	1	chr15:44426622-44428623;chr15:44426629-44428630;chr15:44426642-44428643;chr15:44426793-44428794;chr15:44426808-44428809;chr15:44426814-44428815
ENSG00000158290	CUL4B	0	0	NA
ENSG00000112977	DAP	0	0	NA
ENSG00000156136	DCK	5	1	chr4:70991538-70993539;chr4:70992563-70994564;chr4:70992638-70994639;chr4:70992649-70994650
ENSG00000198924	DCLRE1A	0	0	NA
ENSG00000129187	DCTD	0	0	NA
ENSG00000024526	DEPDC1	3	1	chr1:68496082-68498083;chr1:68496221-68498222
ENSG00000088305	DNMT3B	0	0	NA
ENSG00000129173	E2F8	4	1	chr11:19239945-19241946;chr11:19240598-19242599;chr11:19240620-19242621
ENSG00000114346	ECT2	10	1	chr3:172749682-172751683;chr3:172749685-172751686;chr3:172749726-172751727;chr3:172749758-172751759;chr3:172749763-172751764;chr3:172749959-172751960;chr3:172749980-172751981;chr3:172750017-172752018
ENSG00000163161	ERCC3	0	0	NA
ENSG00000186871	ERCC6L	0	0	NA
ENSG00000135476	ESPL1	0	0	NA
ENSG00000117525	F3	0	0	NA
ENSG00000101447	FAM83D	2	1	chr20:38925312-38927313;chr20:38925417-38927418
ENSG00000005812	FBXL3	3	1	chr13:77026085-77028086;chr13:77026159-77028160;chr13:77026195-77028196
ENSG00000112029	FBXO5	4	1	chr6:152982041-152984042;chr6:152982579-152984580
ENSG00000160752	FDPS	17	1	chr1:155307748-155309749;chr1:155307755-155309756;chr1:155307794-155309795;chr1:155307803-155309804;chr1:155307854-155309855;chr1:155307863-155309864;chr1:155307866-155309867;chr1:155307889-155309890;chr1:155307893-155309894;chr1:155307914-155309915;chr1:155307916-155309917;chr1:155307959-155309960;chr1:155307968-155309969;chr1:155307970-155309971;chr1:155307984-155309985;chr1:155307985-155309986
ENSG00000132436	FIGNL1	0	0	NA
ENSG00000075426	FOSL2	3	1	chr2:28391448-28393449;chr2:28391802-28393803;chr2:28391858-28393859
ENSG00000065970	FOXJ2	0	0	NA
ENSG00000087460	GNAS	0	0	NA
ENSG00000138780	GSTCD	0	0	NA
ENSG00000084754	HADHA	9	1	chr2:26243596-26245597;chr2:26243604-26245605;chr2:26243607-26245608;chr2:26243610-26245611;chr2:26243616-26245617;chr2:26243626-26245627;chr2:26243632-26245633;chr2:26243672-26245673
ENSG00000159128	IFNGR2	0	0	NA
ENSG00000143061	IGSF3	0	0	NA
ENSG00000168264	IRF2BP2	1	1	chr1:234609178-234611179
ENSG00000176595	KBTBD11	0	0	NA
ENSG00000163807	KIAA1143	0	0	NA
ENSG00000138160	KIF11	3	1	chr10:92592130-92594131
ENSG00000112984	KIF20A	0	0	NA
ENSG00000136826	KLF4	0	0	NA
ENSG00000143815	LBR	5	1	chr1:225426897-225428898;chr1:225427038-225429039;chr1:225427086-225429087;chr1:225427855-225429856;chr1:225427925-225429926
ENSG00000189308	LIN54	9	1	chr4:83009709-83011710;chr4:83009710-83011711;chr4:83009731-83011732;chr4:83009821-83011822;chr4:83009823-83011824;chr4:83011887-83013888;chr4:83011911-83013912;chr4:83011926-83013927
ENSG00000113368	LMNB1	8	1	chr5:126775623-126777624;chr5:126776136-126778137;chr5:126776153-126778154;chr5:126776161-126778162;chr5:126776189-126778190;chr5:126776379-126778380
ENSG00000120256	LRP11	2	1	chr6:149863026-149865027;chr6:149863359-149865360
ENSG00000108829	LRRC59	2	1	chr17:50396504-50398505;chr17:50396523-50398524
ENSG00000161021	MAML1	1	1	chr5:179731822-179733823
ENSG00000166484	MAPK7	17	1	chr17:19376721-19378722;chr17:19376753-19378754;chr17:19376799-19378800;chr17:19376992-19378993;chr17:19377253-19379254;chr17:19377260-19379261;chr17:19377282-19379283;chr17:19377468-19379469;chr17:19377498-19379499;chr17:19377504-19379505;chr17:19377509-19379510;chr17:19377527-19379528;chr17:19377529-19379530;chr17:19377555-19379556;chr17:19377749-19379750;chr17:19377751-19379752;chr17:19377892-…
ENSG00000166974	MAPRE2	5	1	chr18:35040404-35042405;chr18:35040413-35042414;chr18:35040431-35042432;chr18:35040490-35042491;chr18:35040650-35042651
ENSG00000073111	MCM2	4	1	chr3:127597223-127599224;chr3:127597411-127599412;chr3:127597862-127599863;chr3:127598102-127600103
ENSG00000137337	MDC1	8	1	chr6:30716121-30718122;chr6:30716175-30718176;chr6:30716281-30718282;chr6:30716447-30718448
ENSG00000165304	MELK	0	0	NA
ENSG00000204516	MICB	1	1	chr6:31493881-31495882
ENSG00000095002	MSH2	13	1	chr2:47402067-47404068;chr2:47402119-47404120;chr2:47402130-47404131;chr2:47402156-47404157;chr2:47402167-47404168;chr2:47402168-47404169
ENSG00000172167	MTBP	0	0	NA
ENSG00000010292	NCAPD2	6	1	chr12:6492356-6494357;chr12:6492387-6494388;chr12:6492401-6494402;chr12:6493093-6495094;chr12:6493099-6495100;chr12:6493102-6495103
ENSG00000151503	NCAPD3	0	0	NA
ENSG00000146918	NCAPG2	3	1	chr7:158703798-158705799;chr7:158703804-158705805
ENSG00000104419	NDRG1	19	1	chr8:133295536-133297537;chr8:133295596-133297597;chr8:133295690-133297691;chr8:133296092-133298093;chr8:133296237-133298238;chr8:133296239-133298240;chr8:133296252-133298253;chr8:133296256-133298257;chr8:133296586-133298587;chr8:133296958-133298959;chr8:133297071-133299072
ENSG00000109674	NEIL3	0	0	NA
ENSG00000167005	NUDT21	3	1	chr16:56450332-56452333;chr16:56450351-56452352;chr16:56451199-56453200
ENSG00000138750	NUP54	24	1	chr4:76146821-76148822;chr4:76147200-76149201;chr4:76147202-76149203;chr4:76147228-76149229;chr4:76147397-76149398;chr4:76147405-76149406;chr4:76147429-76149430;chr4:76147434-76149435;chr4:76147439-76149440;chr4:76147444-76149445;chr4:76147445-76149446;chr4:76147485-76149486
ENSG00000083720	OXCT1	0	0	NA
ENSG00000166889	PATL1	1	1	chr11:59668037-59670038
ENSG00000168078	PBK	0	0	NA
ENSG00000178104	PDE4DIP	8	1	chr1:148950937-148952938;chr1:148950953-148952954;chr1:148951124-148953125;chr1:148951341-148953342
ENSG00000241360	PDXP	1	1	chr22:37657723-37659724
ENSG00000067057	PFKP	0	0	NA
ENSG00000130024	PHF10	0	0	NA
ENSG00000166851	PLK1	5	1	chr16:23677869-23679870;chr16:23677889-23679890;chr16:23677971-23679972;chr16:23678583-23680584;chr16:23678732-23680733
ENSG00000142731	PLK4	0	0	NA
ENSG00000100227	POLDIP3	1	1	chr22:42602012-42604013
ENSG00000221823	PPP3R1	2	1	chr2:68251532-68253533
ENSG00000198901	PRC1	12	1	chr15:90993500-90995501;chr15:90993504-90995505;chr15:90993509-90995510;chr15:90993510-90995511;chr15:90993525-90995526;chr15:90993535-90995536;chr15:90993536-90995537;chr15:90993537-90995538;chr15:90993602-90995603;chr15:90994629-90996630
ENSG00000198056	PRIM1	0	0	NA
ENSG00000142875	PRKACB	0	0	NA
ENSG00000112210	RAB23	2	1	chr6:57220407-57222408;chr6:57221307-57223308
ENSG00000161800	RACGAP1	21	1	chr12:50024400-50026401;chr12:50024416-50026417;chr12:50024434-50026435;chr12:50024435-50026436;chr12:50024436-50026437;chr12:50024438-50026439;chr12:50024443-50026444;chr12:50024448-50026449;chr12:50024451-50026452;chr12:50024461-50026462;chr12:50024463-50026464;chr12:50024477-50026478;chr12:50024483-50026484;chr12:50024488-50026489;chr12:50024493-50026494;chr12:50024494-50026495;chr12:50024518-…
ENSG00000010017	RANBP9	1	1	chr6:13710835-13712836
ENSG00000162521	RBBP4	14	1	chr1:32650142-32652143;chr1:32650178-32652179;chr1:32650208-32652209;chr1:32650210-32652211;chr1:32650214-32652215;chr1:32650217-32652218;chr1:32650218-32652219;chr1:32650226-32652227;chr1:32650234-32652235;chr1:32650278-32652279;chr1:32650356-32652357;chr1:32650485-32652486;chr1:32650487-32652488
ENSG00000178966	RMI1	2	1	chr9:83979798-83981799;chr9:83979805-83981806
ENSG00000173456	RNF26	0	0	NA
ENSG00000171848	RRM2	11	1	chr2:10119698-10121699;chr2:10119734-10121735;chr2:10121328-10123329;chr2:10121712-10123713;chr2:10121730-10123731;chr2:10121739-10123740;chr2:10121752-10123753;chr2:10122171-10124172
ENSG00000135919	SERPINE2	0	0	NA
ENSG00000197417	SHPK	1	1	chr17:3635250-3637251
ENSG00000145604	SKP2	23	1	chr5:36150989-36152990;chr5:36151067-36153068;chr5:36151070-36153071;chr5:36151083-36153084;chr5:36151084-36153085;chr5:36151095-36153096;chr5:36151103-36153104;chr5:36151107-36153108;chr5:36151109-36153110;chr5:36151111-36153112;chr5:36151122-36153123;chr5:36151128-36153129;chr5:36151168-36153169;chr5:36151177-36153178;chr5:36151225-36153226;chr5:36151808-36153809;chr5:36151931-36153932
ENSG00000112759	SLC29A1	10	1	chr6:44222559-44224560;chr6:44222595-44224596;chr6:44222601-44224602;chr6:44222614-44224615;chr6:44222792-44224793;chr6:44222794-44224795;chr6:44222800-44224801;chr6:44222821-44224822
ENSG00000117394	SLC2A1	10	1	chr1:42957674-42959675;chr1:42957836-42959837;chr1:42957848-42959849;chr1:42957859-42959860;chr1:42957868-42959869;chr1:42957893-42959894
ENSG00000059804	SLC2A3	0	0	NA
ENSG00000163877	SNIP1	0	0	NA
ENSG00000076382	SPAG5	4	1	chr17:28597997-28599998;chr17:28597999-28600000;chr17:28598005-28600006;chr17:28598025-28600026
ENSG00000123473	STIL	6	1	chr1:47312135-47314136;chr1:47313147-47315148;chr1:47313892-47315893
ENSG00000092201	SUPT16H	12	1	chr14:21382946-21384947;chr14:21382981-21384982;chr14:21382995-21384996;chr14:21383010-21385011;chr14:21383013-21385014;chr14:21383019-21385020
ENSG00000120438	TCP1	13	1	chr6:159787868-159789869;chr6:159788572-159790573;chr6:159788576-159790577;chr6:159788584-159790585;chr6:159788585-159790586;chr6:159788596-159790597;chr6:159788602-159790603;chr6:159788672-159790673;chr6:159788673-159790674;chr6:159788703-159790704
ENSG00000144043	TEX261	5	1	chr2:70993704-70995705;chr2:70993803-70995804;chr2:70993832-70995833;chr2:70993873-70995874
ENSG00000119139	TJP2	0	0	NA
ENSG00000146842	TMEM209	4	1	chr7:130204348-130206349;chr7:130204382-130206383;chr7:130204403-130206404;chr7:130204406-130206407
ENSG00000120802	TMPO	0	0	NA
ENSG00000118503	TNFAIP3	7	1	chr6:137866214-137868215;chr6:137866257-137868258;chr6:137866259-137868260;chr6:137866321-137868322;chr6:137866322-137868323;chr6:137866444-137868445;chr6:137866587-137868588
ENSG00000088325	TPX2	2	1	chr20:31738271-31740272;chr20:31738290-31740291
ENSG00000071539	TRIP13	0	0	NA
ENSG00000157514	TSC22D3	0	0	NA
ENSG00000128791	TWSG1	6	1	chr18:9333767-9335768;chr18:9333773-9335774;chr18:9333850-9335851
ENSG00000135018	UBQLN1	0	0	NA
ENSG00000143179	UCK2	0	0	NA
ENSG00000026025	VIM	0	0	NA
ENSG00000196715	VKORC1L1	4	1	chr7:65872074-65874075;chr7:65872166-65874167;chr7:65872270-65874271;chr7:65872369-65874370
ENSG00000084463	WBP11	4	1	chr12:14802476-14804477;chr12:14802478-14804479;chr12:14802486-14804487
ENSG00000085449	WDFY1	0	0	NA
ENSG00000166483	WEE1	3	1	chr11:9572670-9574671;chr11:9573687-9575688
ENSG00000060237	WNK1	6	1	chr12:751579-753580;chr12:751593-753594;chr12:751923-753924;chr12:752056-754057
ENSG00000079246	XRCC5	4	1	chr2:216108331-216110332;chr2:216108342-216110343;chr2:216108348-216110349;chr2:216108351-216110352
ENSG00000165244	ZNF367	1	1	chr9:96417370-96419371
ENSG00000019995	ZRANB1	0	0	NA

## Sheet: K562_BG4ChIPseq
ensembl_gene_id	symbol	bg4_peak_count_sum	bg4_present_any	bg4_windows_pm1kb_unique
ENSG00000097007	ABL1	1	1	chr9:130712043-130714044
ENSG00000133597	ADCK2	0	0	NA
ENSG00000091542	ALKBH5	4	1	chr17:18182078-18184079;chr17:18182828-18184829
ENSG00000011426	ANLN	4	1	chr7:36388821-36390822;chr7:36388862-36390863;chr7:36389171-36391172;chr7:36389235-36391236
ENSG00000198826	ARHGAP11A	0	0	NA
ENSG00000140750	ARHGAP17	8	1	chr16:25014369-25016370;chr16:25014331-25016332;chr16:25014261-25016262;chr16:25014341-25016342;chr16:25014337-25016338;chr16:25014300-25016301;chr16:25014666-25016667
ENSG00000213390	ARHGAP19	0	0	NA
ENSG00000179361	ARID3B	3	1	chr15:74540206-74542207;chr15:74540220-74542221;chr15:74540264-74542265
ENSG00000058668	ATP2B4	2	1	chr1:203625832-203627833
ENSG00000168488	ATXN2L	39	1	chr16:28822035-28824036;chr16:28822048-28824049;chr16:28822093-28824094;chr16:28821999-28824000;chr16:28822095-28824096;chr16:28822252-28824253;chr16:28822482-28824483;chr16:28823138-28825139;chr16:28823451-28825452;chr16:28824366-28826367;chr16:28824371-28826372
ENSG00000087586	AURKA	13	1	chr20:56391295-56393296;chr20:56391196-56393197;chr20:56391205-56393206;chr20:56391215-56393216;chr20:56391337-56393338;chr20:56391267-56393268;chr20:56391131-56393132;chr20:56391220-56393221;chr20:56391202-56393203
ENSG00000136492	BRIP1	0	0	NA
ENSG00000096070	BRPF3	6	1	chr6:36195744-36197745;chr6:36195966-36197967;chr6:36196396-36198397;chr6:36196452-36198453
ENSG00000169679	BUB1	8	1	chr2:110677063-110679064;chr2:110677028-110679029;chr2:110676800-110678801;chr2:110677033-110679034;chr2:110677041-110679042
ENSG00000156970	BUB1B	0	0	NA
ENSG00000119280	C1orf198	0	0	NA
ENSG00000141582	CBX4	3	1	chr17:79838440-79840441;chr17:79838387-79840388;chr17:79838413-79840414
ENSG00000145386	CCNA2	0	0	NA
ENSG00000134057	CCNB1	5	1	chr5:69166135-69168136;chr5:69166150-69168151;chr5:69166216-69168217;chr5:69166263-69168264;chr5:69166266-69168267
ENSG00000094880	CDC23	0	0	NA
ENSG00000144354	CDCA7	0	0	NA
ENSG00000164649	CDCA7L	0	0	NA
ENSG00000123374	CDK2	0	0	NA
ENSG00000153044	CENPH	0	0	NA
ENSG00000165410	CFL2	0	0	NA
ENSG00000122966	CIT	2	1	chr12:119876288-119878289;chr12:119876320-119878321
ENSG00000136108	CKAP2	0	0	NA
ENSG00000175216	CKAP5	0	0	NA
ENSG00000169504	CLIC4	4	1	chr1:24744382-24746383;chr1:24744409-24746410;chr1:24744447-24746448
ENSG00000062485	CS	50	1	chr12:56299318-56301319;chr12:56299330-56301331;chr12:56299391-56301392;chr12:56299376-56301377;chr12:56299333-56301334;chr12:56299315-56301316;chr12:56299006-56301007;chr12:56299341-56301342;chr12:56299023-56301024;chr12:56299308-56301309;chr12:56298974-56300975;chr12:56299316-56301317;chr12:56299379-56301380;chr12:56299334-56301335;chr12:56299317-56301318;chr12:56299336-56301337;chr12:56299283-…
ENSG00000137770	CTDSPL2	6	1	chr15:44426629-44428630;chr15:44426622-44428623;chr15:44426642-44428643;chr15:44426793-44428794;chr15:44426808-44428809;chr15:44426814-44428815
ENSG00000158290	CUL4B	0	0	NA
ENSG00000112977	DAP	6	1	chr5:10760234-10762235;chr5:10760228-10762229;chr5:10760136-10762137;chr5:10760225-10762226;chr5:10760199-10762200;chr5:10760101-10762102
ENSG00000156136	DCK	5	1	chr4:70991538-70993539;chr4:70992563-70994564;chr4:70992638-70994639;chr4:70992649-70994650
ENSG00000198924	DCLRE1A	0	0	NA
ENSG00000129187	DCTD	0	0	NA
ENSG00000024526	DEPDC1	3	1	chr1:68496082-68498083;chr1:68496221-68498222
ENSG00000088305	DNMT3B	12	1	chr20:32761385-32763386;chr20:32761424-32763425;chr20:32761446-32763447;chr20:32761596-32763597;chr20:32761618-32763619;chr20:32761642-32763643;chr20:32761646-32763647;chr20:32761762-32763763
ENSG00000129173	E2F8	4	1	chr11:19239945-19241946;chr11:19240620-19242621;chr11:19240598-19242599
ENSG00000114346	ECT2	0	0	NA
ENSG00000163161	ERCC3	0	0	NA
ENSG00000186871	ERCC6L	0	0	NA
ENSG00000135476	ESPL1	0	0	NA
ENSG00000117525	F3	0	0	NA
ENSG00000101447	FAM83D	2	1	chr20:38925312-38927313;chr20:38925417-38927418
ENSG00000005812	FBXL3	0	0	NA
ENSG00000112029	FBXO5	4	1	chr6:152982041-152984042;chr6:152982579-152984580
ENSG00000160752	FDPS	17	1	chr1:155307748-155309749;chr1:155307755-155309756;chr1:155307794-155309795;chr1:155307803-155309804;chr1:155307854-155309855;chr1:155307863-155309864;chr1:155307866-155309867;chr1:155307889-155309890;chr1:155307893-155309894;chr1:155307914-155309915;chr1:155307916-155309917;chr1:155307959-155309960;chr1:155307968-155309969;chr1:155307970-155309971;chr1:155307984-155309985;chr1:155307985-155309986
ENSG00000132436	FIGNL1	12	1	chr7:50449324-50451325;chr7:50449390-50451391;chr7:50449350-50451351;chr7:50448724-50450725;chr7:50449388-50451389;chr7:50449090-50451091;chr7:50449368-50451369;chr7:50448695-50450696;chr7:50449336-50451337
ENSG00000075426	FOSL2	3	1	chr2:28391448-28393449;chr2:28391802-28393803;chr2:28391858-28393859
ENSG00000065970	FOXJ2	0	0	NA
ENSG00000087460	GNAS	0	0	NA
ENSG00000138780	GSTCD	0	0	NA
ENSG00000084754	HADHA	9	1	chr2:26243632-26245633;chr2:26243604-26245605;chr2:26243672-26245673;chr2:26243610-26245611;chr2:26243616-26245617;chr2:26243626-26245627;chr2:26243596-26245597;chr2:26243607-26245608
ENSG00000159128	IFNGR2	0	0	NA
ENSG00000143061	IGSF3	2	1	chr1:116666733-116668734;chr1:116666755-116668756
ENSG00000168264	IRF2BP2	2	1	chr1:234608525-234610526;chr1:234609178-234611179
ENSG00000176595	KBTBD11	0	0	NA
ENSG00000163807	KIAA1143	2	1	chr3:44760511-44762512;chr3:44760619-44762620
ENSG00000138160	KIF11	0	0	NA
ENSG00000112984	KIF20A	0	0	NA
ENSG00000136826	KLF4	0	0	NA
ENSG00000143815	LBR	5	1	chr1:225427038-225429039;chr1:225427855-225429856;chr1:225427086-225429087;chr1:225427925-225429926;chr1:225426897-225428898
ENSG00000189308	LIN54	3	1	chr4:83011887-83013888;chr4:83011926-83013927;chr4:83011911-83013912
ENSG00000113368	LMNB1	8	1	chr5:126775623-126777624;chr5:126776136-126778137;chr5:126776153-126778154;chr5:126776161-126778162;chr5:126776189-126778190;chr5:126776379-126778380
ENSG00000120256	LRP11	4	1	chr6:149863359-149865360;chr6:149863026-149865027
ENSG00000108829	LRRC59	2	1	chr17:50396523-50398524;chr17:50396504-50398505
ENSG00000161021	MAML1	1	1	chr5:179731822-179733823
ENSG00000166484	MAPK7	17	1	chr17:19376721-19378722;chr17:19376753-19378754;chr17:19376799-19378800;chr17:19376992-19378993;chr17:19377253-19379254;chr17:19377260-19379261;chr17:19377282-19379283;chr17:19377468-19379469;chr17:19377498-19379499;chr17:19377504-19379505;chr17:19377509-19379510;chr17:19377527-19379528;chr17:19377529-19379530;chr17:19377555-19379556;chr17:19377749-19379750;chr17:19377751-19379752;chr17:19377892-…
ENSG00000166974	MAPRE2	5	1	chr18:35040404-35042405;chr18:35040413-35042414;chr18:35040431-35042432;chr18:35040490-35042491;chr18:35040650-35042651
ENSG00000073111	MCM2	4	1	chr3:127597223-127599224;chr3:127597411-127599412;chr3:127597862-127599863;chr3:127598102-127600103
ENSG00000137337	MDC1	4	1	chr6:30716281-30718282;chr6:30716175-30718176;chr6:30716447-30718448;chr6:30716121-30718122
ENSG00000165304	MELK	13	1	chr9:36571895-36573896;chr9:36571863-36573864;chr9:36571897-36573898;chr9:36571905-36573906;chr9:36571924-36573925;chr9:36571930-36573931;chr9:36571862-36573863
ENSG00000204516	MICB	3	1	chr6:31493881-31495882;chr6:31497086-31499087;chr6:31497145-31499146
ENSG00000095002	MSH2	13	1	chr2:47402067-47404068;chr2:47402119-47404120;chr2:47402130-47404131;chr2:47402156-47404157;chr2:47402167-47404168;chr2:47402168-47404169
ENSG00000172167	MTBP	0	0	NA
ENSG00000010292	NCAPD2	6	1	chr12:6492356-6494357;chr12:6492387-6494388;chr12:6492401-6494402;chr12:6493093-6495094;chr12:6493099-6495100;chr12:6493102-6495103
ENSG00000151503	NCAPD3	25	1	chr11:134222967-134224968;chr11:134222968-134224969;chr11:134224504-134226505;chr11:134223554-134225555;chr11:134223216-134225217;chr11:134223545-134225546;chr11:134222982-134224983;chr11:134223496-134225497;chr11:134223550-134225551;chr11:134224461-134226462;chr11:134222947-134224948;chr11:134222986-134224987;chr11:134224454-134226455;chr11:134223532-134225533
ENSG00000146918	NCAPG2	3	1	chr7:158703804-158705805;chr7:158703798-158705799
ENSG00000104419	NDRG1	20	1	chr8:133296252-133298253;chr8:133296586-133298587;chr8:133296237-133298238;chr8:133295690-133297691;chr8:133296239-133298240;chr8:133296256-133298257;chr8:133296958-133298959;chr8:133295596-133297597;chr8:133296092-133298093;chr8:133297458-133299459;chr8:133295536-133297537;chr8:133297071-133299072
ENSG00000109674	NEIL3	0	0	NA
ENSG00000167005	NUDT21	3	1	chr16:56450332-56452333;chr16:56451199-56453200;chr16:56450351-56452352
ENSG00000138750	NUP54	0	0	NA
ENSG00000083720	OXCT1	1	1	chr5:41869425-41871426
ENSG00000166889	PATL1	1	1	chr11:59668037-59670038
ENSG00000168078	PBK	0	0	NA
ENSG00000178104	PDE4DIP	10	1	chr1:148888403-148890404;chr1:148888436-148890437;chr1:148888463-148890464;chr1:148888560-148890561;chr1:148888564-148890565;chr1:148888576-148890577;chr1:148888609-148890610;chr1:148888645-148890646;chr1:148888784-148890785
ENSG00000241360	PDXP	1	1	chr22:37657723-37659724
ENSG00000067057	PFKP	0	0	NA
ENSG00000130024	PHF10	0	0	NA
ENSG00000166851	PLK1	0	0	NA
ENSG00000142731	PLK4	7	1	chr4:127879893-127881894;chr4:127879899-127881900;chr4:127879909-127881910;chr4:127879927-127881928;chr4:127879929-127881930;chr4:127880232-127882233
ENSG00000100227	POLDIP3	0	0	NA
ENSG00000221823	PPP3R1	1	1	chr2:68251532-68253533
ENSG00000198901	PRC1	12	1	chr15:90993535-90995536;chr15:90994629-90996630;chr15:90993525-90995526;chr15:90993536-90995537;chr15:90993504-90995505;chr15:90993537-90995538;chr15:90993510-90995511;chr15:90993602-90995603;chr15:90993500-90995501;chr15:90993509-90995510
ENSG00000198056	PRIM1	10	1	chr12:56751374-56753375;chr12:56751323-56753324;chr12:56751373-56753374;chr12:56751313-56753314;chr12:56751269-56753270;chr12:56751339-56753340;chr12:56750815-56752816
ENSG00000142875	PRKACB	0	0	NA
ENSG00000112210	RAB23	2	1	chr6:57220407-57222408;chr6:57221307-57223308
ENSG00000161800	RACGAP1	0	0	NA
ENSG00000010017	RANBP9	1	1	chr6:13710835-13712836
ENSG00000162521	RBBP4	14	1	chr1:32650142-32652143;chr1:32650178-32652179;chr1:32650208-32652209;chr1:32650210-32652211;chr1:32650214-32652215;chr1:32650217-32652218;chr1:32650218-32652219;chr1:32650226-32652227;chr1:32650234-32652235;chr1:32650278-32652279;chr1:32650356-32652357;chr1:32650485-32652486;chr1:32650487-32652488
ENSG00000178966	RMI1	0	0	NA
ENSG00000173456	RNF26	0	0	NA
ENSG00000171848	RRM2	11	1	chr2:10119698-10121699;chr2:10119734-10121735;chr2:10121328-10123329;chr2:10121712-10123713;chr2:10121730-10123731;chr2:10121739-10123740;chr2:10121752-10123753;chr2:10122171-10124172
ENSG00000135919	SERPINE2	0	0	NA
ENSG00000197417	SHPK	1	1	chr17:3635250-3637251
ENSG00000145604	SKP2	23	1	chr5:36150989-36152990;chr5:36151067-36153068;chr5:36151070-36153071;chr5:36151083-36153084;chr5:36151084-36153085;chr5:36151095-36153096;chr5:36151103-36153104;chr5:36151107-36153108;chr5:36151109-36153110;chr5:36151111-36153112;chr5:36151122-36153123;chr5:36151128-36153129;chr5:36151168-36153169;chr5:36151177-36153178;chr5:36151225-36153226;chr5:36151808-36153809;chr5:36151931-36153932
ENSG00000112759	SLC29A1	21	1	chr6:44218553-44220554;chr6:44218615-44220616;chr6:44218628-44220629;chr6:44218630-44220631;chr6:44218636-44220637;chr6:44222559-44224560;chr6:44222595-44224596;chr6:44222601-44224602;chr6:44222614-44224615;chr6:44222792-44224793;chr6:44222794-44224795;chr6:44222800-44224801;chr6:44222821-44224822;chr6:44224697-44226698;chr6:44225628-44227629;chr6:44225754-44227755;chr6:44225791-44227792;chr6:442…
ENSG00000117394	SLC2A1	21	1	chr1:42957868-42959869;chr1:42957848-42959849;chr1:42957674-42959675;chr1:42957859-42959860;chr1:42957836-42959837;chr1:42951016-42953017;chr1:42957893-42959894
ENSG00000059804	SLC2A3	0	0	NA
ENSG00000163877	SNIP1	0	0	NA
ENSG00000076382	SPAG5	4	1	chr17:28598025-28600026;chr17:28597997-28599998;chr17:28598005-28600006;chr17:28597999-28600000
ENSG00000123473	STIL	6	1	chr1:47313147-47315148;chr1:47313892-47315893;chr1:47312135-47314136
ENSG00000092201	SUPT16H	0	0	NA
ENSG00000120438	TCP1	13	1	chr6:159788602-159790603;chr6:159788596-159790597;chr6:159788572-159790573;chr6:159788703-159790704;chr6:159788585-159790586;chr6:159788584-159790585;chr6:159788672-159790673;chr6:159787868-159789869;chr6:159788576-159790577;chr6:159788673-159790674
ENSG00000144043	TEX261	5	1	chr2:70993873-70995874;chr2:70993832-70995833;chr2:70993704-70995705;chr2:70993803-70995804
ENSG00000119139	TJP2	0	0	NA
ENSG00000146842	TMEM209	4	1	chr7:130204406-130206407;chr7:130204348-130206349;chr7:130204403-130206404;chr7:130204382-130206383
ENSG00000120802	TMPO	0	0	NA
ENSG00000118503	TNFAIP3	7	1	chr6:137866214-137868215;chr6:137866257-137868258;chr6:137866259-137868260;chr6:137866321-137868322;chr6:137866322-137868323;chr6:137866444-137868445;chr6:137866587-137868588
ENSG00000088325	TPX2	0	0	NA
ENSG00000071539	TRIP13	4	1	chr5:891884-893885;chr5:892025-894026;chr5:892642-894643
ENSG00000157514	TSC22D3	0	0	NA
ENSG00000128791	TWSG1	3	1	chr18:9333767-9335768;chr18:9333773-9335774;chr18:9333850-9335851
ENSG00000135018	UBQLN1	0	0	NA
ENSG00000143179	UCK2	0	0	NA
ENSG00000026025	VIM	6	1	chr10:17227241-17229242;chr10:17227515-17229516;chr10:17227869-17229870;chr10:17228278-17230279;chr10:17228291-17230292
ENSG00000196715	VKORC1L1	4	1	chr7:65872166-65874167;chr7:65872074-65874075;chr7:65872369-65874370;chr7:65872270-65874271
ENSG00000084463	WBP11	0	0	NA
ENSG00000085449	WDFY1	0	0	NA
ENSG00000166483	WEE1	3	1	chr11:9572670-9574671;chr11:9573687-9575688
ENSG00000060237	WNK1	0	0	NA
ENSG00000079246	XRCC5	0	0	NA
ENSG00000165244	ZNF367	2	1	chr9:96417370-96419371
ENSG00000019995	ZRANB1	0	0	NA
