# Supplementary material for: Loss of p53 Provokes NF-κB-Dependent Disruption of Nucleolar Cap and Nucleoplasmic Redistribution of Fibrillarin During Nucleolar Stress
Source: Biomolecules. 2026 Feb 13;16(2):296. doi: 10.3390/biom16020296 (PMC12937983; doi:10.3390/biom16020296)
Supplement: Supplementary file 1 [file biomolecules-16-00296-s001.zip › File S4 summarizes proteins commonly identified in FBL- and nuclear CK2α-associated proteomes.xlsx]

## Sheet: CK2_FBL_common_proteins
Accession	Description	Molecular Function	Cellular Component	Biological Process
O75534	Cold shock domain-containing protein E1 OS=Homo sapiens GN=CSDE1 PE=1 SV=2 - [CSDE1_HUMAN]	DNA binding; RNA binding	cytoplasm; Golgi; membrane	metabolic process; regulation of biological process
O95831	Apoptosis-inducing factor 1, mitochondrial OS=Homo sapiens GN=AIFM1 PE=1 SV=1 - [AIFM1_HUMAN]	catalytic activity; DNA binding; nucleotide binding; protein binding	cytoplasm; cytosol; membrane; mitochondrion; nucleus	cell death; cell differentiation; cell organization and biogenesis; cellular homeostasis; metabolic process; regulation of biological process; response to stimulus
P05455	Lupus La protein OS=Homo sapiens GN=SSB PE=1 SV=2 - [LA_HUMAN]	nucleotide binding; protein binding; RNA binding	nucleus	metabolic process
P0CG48	Polyubiquitin-C OS=Homo sapiens GN=UBC PE=1 SV=3 - [UBC_HUMAN]	catalytic activity; protein binding; RNA binding	cytoplasm; cytosol; membrane; nucleus	cell death; cell organization and biogenesis; cellular homeostasis; defense response; metabolic process; regulation of biological process; response to stimulus; transport
P12004	Proliferating cell nuclear antigen OS=Homo sapiens GN=PCNA PE=1 SV=1 - [PCNA_HUMAN]	catalytic activity; DNA binding; enzyme regulator activity; protein binding	cytoplasm; cytoskeleton; nucleus	cell differentiation; cell organization and biogenesis; cell proliferation; cellular homeostasis; metabolic process; regulation of biological process; response to stimulus
P49411	Elongation factor Tu, mitochondrial OS=Homo sapiens GN=TUFM PE=1 SV=2 - [EFTU_HUMAN]	catalytic activity; nucleotide binding; RNA binding	membrane; mitochondrion	metabolic process
P61981	14-3-3 protein gamma OS=Homo sapiens GN=YWHAG PE=1 SV=2 - [1433G_HUMAN]	enzyme regulator activity; protein binding; RNA binding	cytoplasm; cytosol; membrane	cell death; cell organization and biogenesis; regulation of biological process; response to stimulus; transport							s
P63092	Guanine nucleotide-binding protein G(s) subunit alpha isoforms short OS=Homo sapiens GN=GNAS PE=1 SV=1 - [GNAS2_HUMAN]	catalytic activity; metal ion binding; nucleotide binding; protein binding; signal transducer activity	cytoplasm; cytosol; extracellular; membrane; nucleus	coagulation; metabolic process; regulation of biological process; response to stimulus; transport
P63261	Actin, cytoplasmic 2 OS=Homo sapiens GN=ACTG1 PE=1 SV=1 - [ACTG_HUMAN]	nucleotide binding; protein binding; structural molecule activity	cytoplasm; cytoskeleton; cytosol; membrane; nucleus	cell organization and biogenesis; cellular component movement; coagulation; defense response; regulation of biological process; response to stimulus
Q09161	Nuclear cap-binding protein subunit 1 OS=Homo sapiens GN=NCBP1 PE=1 SV=1 - [NCBP1_HUMAN]	DNA binding; protein binding; RNA binding	cytoplasm; cytosol; membrane; mitochondrion; nucleus	cell organization and biogenesis; metabolic process; regulation of biological process; transport
Q14444	Caprin-1 OS=Homo sapiens GN=CAPRIN1 PE=1 SV=2 - [CAPR1_HUMAN]	RNA binding	cytoplasm; cytosol; membrane	cell differentiation; regulation of biological process
Q16576	Histone-binding protein RBBP7 OS=Homo sapiens GN=RBBP7 PE=1 SV=1 - [RBBP7_HUMAN]	protein binding	nucleus	cell organization and biogenesis; cell proliferation; development; metabolic process; regulation of biological process; response to stimulus
Q4G0J3	La-related protein 7 OS=Homo sapiens GN=LARP7 PE=1 SV=1 - [LARP7_HUMAN]	nucleotide binding; protein binding; RNA binding	cytoplasm; Golgi; nucleus	metabolic process
Q562R1	Beta-actin-like protein 2 OS=Homo sapiens GN=ACTBL2 PE=1 SV=2 - [ACTBL_HUMAN]	nucleotide binding	cytoplasm; cytoskeleton
Q92499	ATP-dependent RNA helicase DDX1 OS=Homo sapiens GN=DDX1 PE=1 SV=2 - [DDX1_HUMAN]	catalytic activity; DNA binding; nucleotide binding; protein binding; RNA binding	cytoplasm; membrane; nucleus	cell organization and biogenesis; development; metabolic process; regulation of biological process; response to stimulus
Q96EY7	Pentatricopeptide repeat domain-containing protein 3, mitochondrial OS=Homo sapiens GN=PTCD3 PE=1 SV=3 - [PTCD3_HUMAN]	RNA binding	mitochondrion	cell organization and biogenesis; metabolic process; regulation of biological process
Q99873	Protein arginine N-methyltransferase 1 OS=Homo sapiens GN=PRMT1 PE=1 SV=2 - [ANM1_HUMAN]	catalytic activity; protein binding; RNA binding	cytoplasm; cytosol; nucleus	cell organization and biogenesis; metabolic process; regulation of biological process; response to stimulus
Q9BW71	HIRA-interacting protein 3 OS=Homo sapiens GN=HIRIP3 PE=1 SV=3 - [HIRP3_HUMAN]	protein binding	nucleus	cell organization and biogenesis
Q9Y2S7	Polymerase delta-interacting protein 2 OS=Homo sapiens GN=POLDIP2 PE=1 SV=1 - [PDIP2_HUMAN]	DNA binding	mitochondrion; nucleus
O00567	Nucleolar protein 56 OS=Homo sapiens GN=NOP56 PE=1 SV=4 - [NOP56_HUMAN]	protein binding; RNA binding	cytoplasm; membrane; nucleus	cell death; metabolic process
O00571	ATP-dependent RNA helicase DDX3X OS=Homo sapiens GN=DDX3X PE=1 SV=3 - [DDX3X_HUMAN]	catalytic activity; DNA binding; nucleotide binding; protein binding; RNA binding	cytoplasm; membrane; mitochondrion; nucleus	cell death; cell organization and biogenesis; defense response; metabolic process; regulation of biological process; response to stimulus
O14744	Protein arginine N-methyltransferase 5 OS=Homo sapiens GN=PRMT5 PE=1 SV=4 - [ANM5_HUMAN]	catalytic activity; DNA binding; protein binding	cytoplasm; cytosol; nucleus	cell organization and biogenesis; cell proliferation; metabolic process; regulation of biological process
O14979	Heterogeneous nuclear ribonucleoprotein D-like OS=Homo sapiens GN=HNRNPDL PE=1 SV=3 - [HNRDL_HUMAN]	DNA binding; nucleotide binding; RNA binding	cytoplasm; nucleus; spliceosomal complex	metabolic process; regulation of biological process
O43143	Putative pre-mRNA-splicing factor ATP-dependent RNA helicase DHX15 OS=Homo sapiens GN=DHX15 PE=1 SV=2 - [DHX15_HUMAN]	catalytic activity; nucleotide binding; protein binding; RNA binding	nucleus; spliceosomal complex	metabolic process
O43818	U3 small nucleolar RNA-interacting protein 2 OS=Homo sapiens GN=RRP9 PE=1 SV=1 - [U3IP2_HUMAN]	protein binding; RNA binding	nucleus	metabolic process
O60506	Heterogeneous nuclear ribonucleoprotein Q OS=Homo sapiens GN=SYNCRIP PE=1 SV=2 - [HNRPQ_HUMAN]	nucleotide binding; protein binding; RNA binding	cytoplasm; endoplasmic reticulum; membrane; nucleus; spliceosomal complex	cell differentiation; metabolic process; regulation of biological process; response to stimulus
O60814	Histone H2B type 1-K OS=Homo sapiens GN=HIST1H2BK PE=1 SV=3 - [H2B1K_HUMAN]	DNA binding; protein binding	chromosome; nucleus	cell organization and biogenesis; defense response; response to stimulus
O95816	BAG family molecular chaperone regulator 2 OS=Homo sapiens GN=BAG2 PE=1 SV=1 - [BAG2_HUMAN]	protein binding		metabolic process
P04350	Tubulin beta-4A chain OS=Homo sapiens GN=TUBB4A PE=1 SV=2 - [TBB4A_HUMAN]	catalytic activity; nucleotide binding; protein binding; structural molecule activity	cytoplasm; cytoskeleton; cytosol; membrane; nucleus	cell organization and biogenesis; cellular component movement; metabolic process
P05141	ADP/ATP translocase 2 OS=Homo sapiens GN=SLC25A5 PE=1 SV=7 - [ADT2_HUMAN]	protein binding; RNA binding; transporter activity	membrane; mitochondrion; nucleus	metabolic process; regulation of biological process; transport
P06748	Nucleophosmin OS=Homo sapiens GN=NPM1 PE=1 SV=2 - [NPM_HUMAN]	enzyme regulator activity; protein binding; RNA binding	cytoplasm; cytoskeleton; cytosol; membrane; nucleus	cell organization and biogenesis; metabolic process; regulation of biological process; response to stimulus; transport
P06899	Histone H2B type 1-J OS=Homo sapiens GN=HIST1H2BJ PE=1 SV=3 - [H2B1J_HUMAN]	DNA binding; protein binding	chromosome; nucleus	cell organization and biogenesis; defense response; response to stimulus
P07437	Tubulin beta chain OS=Homo sapiens GN=TUBB PE=1 SV=2 - [TBB5_HUMAN]	catalytic activity; nucleotide binding; protein binding; structural molecule activity	cytoplasm; cytoskeleton; cytosol; membrane; nucleus	cell differentiation; cell division; cell organization and biogenesis; cellular component movement; defense response; metabolic process; response to stimulus; transport
P08107	Heat shock 70 kDa protein 1A/1B OS=Homo sapiens GN=HSPA1A PE=1 SV=5 - [HSP71_HUMAN]	catalytic activity; nucleotide binding; protein binding; receptor activity; RNA binding	cytoplasm; cytosol; endoplasmic reticulum; mitochondrion; nucleus	cell organization and biogenesis; metabolic process; regulation of biological process; response to stimulus
P08238	Heat shock protein HSP 90-beta OS=Homo sapiens GN=HSP90AB1 PE=1 SV=4 - [HS90B_HUMAN]	enzyme regulator activity; nucleotide binding; protein binding; RNA binding	cell surface; cytoplasm; cytosol; membrane; mitochondrion	cell organization and biogenesis; cellular component movement; defense response; metabolic process; regulation of biological process; response to stimulus
P08865	40S ribosomal protein SA OS=Homo sapiens GN=RPSA PE=1 SV=4 - [RSSA_HUMAN]	protein binding; receptor activity; RNA binding; structural molecule activity	cytoplasm; cytosol; membrane; nucleus; ribosome	cell organization and biogenesis; metabolic process; transport
P09651	Heterogeneous nuclear ribonucleoprotein A1 OS=Homo sapiens GN=HNRNPA1 PE=1 SV=5 - [ROA1_HUMAN]	DNA binding; nucleotide binding; protein binding; RNA binding	cytoplasm; cytoskeleton; membrane; nucleus; spliceosomal complex	cell death; metabolic process; transport
P10412	Histone H1.4 OS=Homo sapiens GN=HIST1H1E PE=1 SV=2 - [H14_HUMAN]	DNA binding; protein binding; RNA binding	chromosome; nucleus	cell organization and biogenesis
P10809	60 kDa heat shock protein, mitochondrial OS=Homo sapiens GN=HSPD1 PE=1 SV=2 - [CH60_HUMAN]	catalytic activity; DNA binding; nucleotide binding; protein binding; RNA binding	cell surface; cytoplasm; cytosol; endosome; membrane; mitochondrion; organelle lumen	cell death; cell organization and biogenesis; cell proliferation; metabolic process; regulation of biological process; response to stimulus
P11021	78 kDa glucose-regulated protein OS=Homo sapiens GN=HSPA5 PE=1 SV=2 - [GRP78_HUMAN]	catalytic activity; enzyme regulator activity; metal ion binding; nucleotide binding; protein binding	cell surface; cytoplasm; endoplasmic reticulum; membrane; nucleus; organelle lumen	cell communication; cell organization and biogenesis; coagulation; metabolic process; regulation of biological process; response to stimulus; transport
P11142	Heat shock cognate 71 kDa protein OS=Homo sapiens GN=HSPA8 PE=1 SV=1 - [HSP7C_HUMAN]	catalytic activity; nucleotide binding; protein binding; RNA binding	cell surface; cytoplasm; cytosol; membrane; nucleus; spliceosomal complex	cell communication; cell organization and biogenesis; cellular component movement; metabolic process; regulation of biological process; response to stimulus; transport
P11940	Polyadenylate-binding protein 1 OS=Homo sapiens GN=PABPC1 PE=1 SV=2 - [PABP1_HUMAN]	nucleotide binding; protein binding; RNA binding; translation regulator activity	cytoplasm; cytosol; membrane; nucleus; spliceosomal complex	metabolic process; regulation of biological process
P12956	X-ray repair cross-complementing protein 6 OS=Homo sapiens GN=XRCC6 PE=1 SV=2 - [XRCC6_HUMAN]	catalytic activity; DNA binding; nucleotide binding; protein binding; RNA binding	chromosome; cytoplasm; cytosol; membrane; nucleus	cell organization and biogenesis; defense response; metabolic process; regulation of biological process; response to stimulus
P13010	X-ray repair cross-complementing protein 5 OS=Homo sapiens GN=XRCC5 PE=1 SV=3 - [XRCC5_HUMAN]	catalytic activity; DNA binding; nucleotide binding; protein binding; RNA binding	chromosome; cytoplasm; cytosol; membrane; nucleus	cell differentiation; cell organization and biogenesis; cell proliferation; defense response; metabolic process; regulation of biological process; response to stimulus
P13639	Elongation factor 2 OS=Homo sapiens GN=EEF2 PE=1 SV=4 - [EF2_HUMAN]	catalytic activity; nucleotide binding; protein binding; RNA binding; translation regulator activity	cytoplasm; cytosol; membrane; nucleus	cell death; metabolic process; regulation of biological process
P14625	Endoplasmin OS=Homo sapiens GN=HSP90B1 PE=1 SV=1 - [ENPL_HUMAN]	metal ion binding; nucleotide binding; protein binding; RNA binding	cytosol; endoplasmic reticulum; extracellular; membrane; nucleus; organelle lumen	cell organization and biogenesis; defense response; metabolic process; regulation of biological process; response to stimulus; transport
P15880	40S ribosomal protein S2 OS=Homo sapiens GN=RPS2 PE=1 SV=2 - [RS2_HUMAN]	protein binding; RNA binding; structural molecule activity	cytosol; membrane; nucleus; ribosome	cell organization and biogenesis; metabolic process; regulation of biological process; transport
P16403	Histone H1.2 OS=Homo sapiens GN=HIST1H1C PE=1 SV=2 - [H12_HUMAN]	DNA binding; protein binding; RNA binding	chromosome; nucleus	cell organization and biogenesis
P16989	DNA-binding protein A OS=Homo sapiens GN=CSDA PE=1 SV=4 - [DBPA_HUMAN]	DNA binding; protein binding; RNA binding	cytoplasm; nucleus	metabolic process; regulation of biological process; response to stimulus
P17844	Probable ATP-dependent RNA helicase DDX5 OS=Homo sapiens GN=DDX5 PE=1 SV=1 - [DDX5_HUMAN]	catalytic activity; nucleotide binding; protein binding; RNA binding	membrane; nucleus; spliceosomal complex	cell growth; metabolic process; regulation of biological process; response to stimulus
P18124	60S ribosomal protein L7 OS=Homo sapiens GN=RPL7 PE=1 SV=1 - [RL7_HUMAN]	DNA binding; protein binding; RNA binding; structural molecule activity	cytosol; membrane; nucleus; ribosome	cell organization and biogenesis; metabolic process; transport
P19338	Nucleolin OS=Homo sapiens GN=NCL PE=1 SV=3 - [NUCL_HUMAN]	DNA binding; nucleotide binding; protein binding; RNA binding	cytoplasm; membrane; nucleus	regulation of biological process
P22087	rRNA 2'-O-methyltransferase fibrillarin OS=Homo sapiens GN=FBL PE=1 SV=2 - [FBRL_HUMAN]	catalytic activity; protein binding; RNA binding	membrane; nucleus	cell differentiation; cell organization and biogenesis; metabolic process
P22626	Heterogeneous nuclear ribonucleoproteins A2/B1 OS=Homo sapiens GN=HNRNPA2B1 PE=1 SV=2 - [ROA2_HUMAN]	DNA binding; nucleotide binding; protein binding; RNA binding	cytoplasm; membrane; nucleus; spliceosomal complex	metabolic process; regulation of biological process; transport
P23396	40S ribosomal protein S3 OS=Homo sapiens GN=RPS3 PE=1 SV=2 - [RS3_HUMAN]	catalytic activity; DNA binding; protein binding; RNA binding; structural molecule activity	cytoplasm; cytosol; membrane; nucleus; ribosome	cell organization and biogenesis; metabolic process; regulation of biological process; response to stimulus; transport
P25398	40S ribosomal protein S12 OS=Homo sapiens GN=RPS12 PE=1 SV=3 - [RS12_HUMAN]	RNA binding; structural molecule activity	cytoplasm; cytosol; membrane; ribosome	cell organization and biogenesis; metabolic process; transport
P25705	ATP synthase subunit alpha, mitochondrial OS=Homo sapiens GN=ATP5A1 PE=1 SV=1 - [ATPA_HUMAN]	catalytic activity; nucleotide binding; protein binding; RNA binding; transporter activity	membrane; mitochondrion; organelle lumen	metabolic process; regulation of biological process; transport
P26196	Probable ATP-dependent RNA helicase DDX6 OS=Homo sapiens GN=DDX6 PE=1 SV=2 - [DDX6_HUMAN]	catalytic activity; nucleotide binding; protein binding; RNA binding	cytoplasm; cytosol; membrane	cell organization and biogenesis; metabolic process
P26368	Splicing factor U2AF 65 kDa subunit OS=Homo sapiens GN=U2AF2 PE=1 SV=4 - [U2AF2_HUMAN]	nucleotide binding; protein binding; RNA binding	nucleus; spliceosomal complex	metabolic process; regulation of biological process; transport
P26373	60S ribosomal protein L13 OS=Homo sapiens GN=RPL13 PE=1 SV=4 - [RL13_HUMAN]	protein binding; RNA binding; structural molecule activity	cytoplasm; cytosol; membrane; nucleus; ribosome	cell organization and biogenesis; metabolic process; transport
P26599	Polypyrimidine tract-binding protein 1 OS=Homo sapiens GN=PTBP1 PE=1 SV=1 - [PTBP1_HUMAN]	nucleotide binding; protein binding; RNA binding	membrane; nucleus	metabolic process; regulation of biological process
P27635	60S ribosomal protein L10 OS=Homo sapiens GN=RPL10 PE=1 SV=4 - [RL10_HUMAN]	protein binding; RNA binding; structural molecule activity	cytosol; endoplasmic reticulum; membrane; ribosome	cell organization and biogenesis; metabolic process; transport
P31689	DnaJ homolog subfamily A member 1 OS=Homo sapiens GN=DNAJA1 PE=1 SV=2 - [DNJA1_HUMAN]	metal ion binding; nucleotide binding; protein binding	cytosol; membrane	cellular component movement; metabolic process; regulation of biological process; response to stimulus
P31943	Heterogeneous nuclear ribonucleoprotein H OS=Homo sapiens GN=HNRNPH1 PE=1 SV=4 - [HNRH1_HUMAN]	nucleotide binding; protein binding; RNA binding	cytoplasm; cytoskeleton; membrane; nucleus; spliceosomal complex	metabolic process; regulation of biological process
P35268	60S ribosomal protein L22 OS=Homo sapiens GN=RPL22 PE=1 SV=2 - [RL22_HUMAN]	protein binding; RNA binding; structural molecule activity	cytoplasm; cytosol; nucleus; ribosome	cell differentiation; cell organization and biogenesis; metabolic process; transport
P35637	RNA-binding protein FUS OS=Homo sapiens GN=FUS PE=1 SV=1 - [FUS_HUMAN]	DNA binding; metal ion binding; nucleotide binding; protein binding; RNA binding	cytoplasm; nucleus	cell death; metabolic process
P36578	60S ribosomal protein L4 OS=Homo sapiens GN=RPL4 PE=1 SV=5 - [RL4_HUMAN]	protein binding; RNA binding; structural molecule activity	cytoplasm; cytosol; membrane; nucleus; ribosome	cell organization and biogenesis; metabolic process; transport
P38159	RNA-binding motif protein, X chromosome OS=Homo sapiens GN=RBMX PE=1 SV=3 - [RBMX_HUMAN]	DNA binding; nucleotide binding; protein binding; RNA binding	membrane; nucleus; spliceosomal complex	cell differentiation; cell organization and biogenesis; metabolic process; regulation of biological process; response to stimulus
P38646	Stress-70 protein, mitochondrial OS=Homo sapiens GN=HSPA9 PE=1 SV=2 - [GRP75_HUMAN]	nucleotide binding; protein binding; RNA binding	cell surface; cytoplasm; mitochondrion; nucleus	cell organization and biogenesis; metabolic process; regulation of biological process; transport
P39019	40S ribosomal protein S19 OS=Homo sapiens GN=RPS19 PE=1 SV=2 - [RS19_HUMAN]	protein binding; RNA binding; structural molecule activity	cytoplasm; cytosol; membrane; nucleus; ribosome	cell differentiation; cell organization and biogenesis; cellular component movement; metabolic process; regulation of biological process; response to stimulus; transport
P39023	60S ribosomal protein L3 OS=Homo sapiens GN=RPL3 PE=1 SV=2 - [RL3_HUMAN]	RNA binding; structural molecule activity	cytoplasm; cytosol; nucleus; ribosome	cell organization and biogenesis; metabolic process; response to stimulus; transport
P40227	T-complex protein 1 subunit zeta OS=Homo sapiens GN=CCT6A PE=1 SV=3 - [TCPZ_HUMAN]	nucleotide binding; protein binding; RNA binding	cytoplasm; cytosol; membrane	metabolic process
P46781	40S ribosomal protein S9 OS=Homo sapiens GN=RPS9 PE=1 SV=3 - [RS9_HUMAN]	protein binding; RNA binding; structural molecule activity; translation regulator activity	cytoplasm; cytosol; membrane; nucleus; ribosome	cell organization and biogenesis; metabolic process; regulation of biological process; transport
P46783	40S ribosomal protein S10 OS=Homo sapiens GN=RPS10 PE=1 SV=1 - [RS10_HUMAN]	protein binding; RNA binding	cytoplasm; cytosol; membrane; nucleus; ribosome	cell organization and biogenesis; metabolic process; transport
P51398	28S ribosomal protein S29, mitochondrial OS=Homo sapiens GN=DAP3 PE=1 SV=1 - [RT29_HUMAN]	protein binding; RNA binding	mitochondrion; nucleus; organelle lumen; ribosome	cell death; cell organization and biogenesis; regulation of biological process; response to stimulus
P51991	Heterogeneous nuclear ribonucleoprotein A3 OS=Homo sapiens GN=HNRNPA3 PE=1 SV=2 - [ROA3_HUMAN]	nucleotide binding; protein binding; RNA binding	nucleus; spliceosomal complex	metabolic process
P52292	Importin subunit alpha-2 OS=Homo sapiens GN=KPNA2 PE=1 SV=1 - [IMA2_HUMAN]	protein binding; RNA binding; transporter activity	cytoplasm; cytosol; membrane; nucleus	metabolic process; regulation of biological process; response to stimulus; transport
P52597	Heterogeneous nuclear ribonucleoprotein F OS=Homo sapiens GN=HNRNPF PE=1 SV=3 - [HNRPF_HUMAN]	nucleotide binding; protein binding; RNA binding	cytoplasm; membrane; nucleus; spliceosomal complex	metabolic process; regulation of biological process
P55795	Heterogeneous nuclear ribonucleoprotein H2 OS=Homo sapiens GN=HNRNPH2 PE=1 SV=1 - [HNRH2_HUMAN]	nucleotide binding; RNA binding	cytoplasm; cytoskeleton; membrane; nucleus	metabolic process
P56270	Myc-associated zinc finger protein OS=Homo sapiens GN=MAZ PE=1 SV=1 - [MAZ_HUMAN]	DNA binding; metal ion binding; protein binding; RNA binding	cytoplasm; nucleus	metabolic process; regulation of biological process
P60842	Eukaryotic initiation factor 4A-I OS=Homo sapiens GN=EIF4A1 PE=1 SV=1 - [IF4A1_HUMAN]	catalytic activity; nucleotide binding; protein binding; RNA binding	cytoplasm; cytosol; membrane	metabolic process; regulation of biological process; response to stimulus
P61247	40S ribosomal protein S3a OS=Homo sapiens GN=RPS3A PE=1 SV=2 - [RS3A_HUMAN]	protein binding; RNA binding; structural molecule activity	cytoplasm; cytosol; nucleus; ribosome	cell differentiation; cell organization and biogenesis; metabolic process; regulation of biological process; transport
P61353	60S ribosomal protein L27 OS=Homo sapiens GN=RPL27 PE=1 SV=2 - [RL27_HUMAN]	RNA binding; structural molecule activity	cytosol; membrane; nucleus; ribosome	cell organization and biogenesis; metabolic process; transport
P62081	40S ribosomal protein S7 OS=Homo sapiens GN=RPS7 PE=1 SV=1 - [RS7_HUMAN]	protein binding; RNA binding; structural molecule activity	cytoplasm; cytoskeleton; cytosol; membrane; nucleus; ribosome	cell organization and biogenesis; metabolic process; transport
P62241	40S ribosomal protein S8 OS=Homo sapiens GN=RPS8 PE=1 SV=2 - [RS8_HUMAN]	RNA binding; structural molecule activity	cytoplasm; cytosol; membrane; nucleus; ribosome	cell organization and biogenesis; metabolic process; transport
P62244	40S ribosomal protein S15a OS=Homo sapiens GN=RPS15A PE=1 SV=2 - [RS15A_HUMAN]	RNA binding; structural molecule activity	cytoplasm; cytosol; membrane; mitochondrion; ribosome	cell organization and biogenesis; metabolic process; regulation of biological process; response to stimulus; transport
P62249	40S ribosomal protein S16 OS=Homo sapiens GN=RPS16 PE=1 SV=2 - [RS16_HUMAN]	protein binding; RNA binding; structural molecule activity	cytosol; membrane; ribosome	cell organization and biogenesis; metabolic process; transport
P62263	40S ribosomal protein S14 OS=Homo sapiens GN=RPS14 PE=1 SV=3 - [RS14_HUMAN]	RNA binding; structural molecule activity; translation regulator activity	cytosol; membrane; mitochondrion; ribosome	cell differentiation; cell organization and biogenesis; metabolic process; regulation of biological process; transport
P62266	40S ribosomal protein S23 OS=Homo sapiens GN=RPS23 PE=1 SV=3 - [RS23_HUMAN]	protein binding; RNA binding; structural molecule activity	cytoplasm; cytosol; membrane; ribosome	cell organization and biogenesis; metabolic process; transport
P62269	40S ribosomal protein S18 OS=Homo sapiens GN=RPS18 PE=1 SV=3 - [RS18_HUMAN]	protein binding; RNA binding; structural molecule activity	cytoplasm; cytosol; membrane; nucleus; ribosome	cell organization and biogenesis; metabolic process; transport
P62277	40S ribosomal protein S13 OS=Homo sapiens GN=RPS13 PE=1 SV=2 - [RS13_HUMAN]	protein binding; RNA binding; structural molecule activity	cytosol; membrane; nucleus; ribosome	cell organization and biogenesis; metabolic process; regulation of biological process; transport
P62424	60S ribosomal protein L7a OS=Homo sapiens GN=RPL7A PE=1 SV=2 - [RL7A_HUMAN]	protein binding; RNA binding; structural molecule activity	cytosol; membrane; nucleus; ribosome	cell organization and biogenesis; metabolic process; transport
P62701	40S ribosomal protein S4, X isoform OS=Homo sapiens GN=RPS4X PE=1 SV=2 - [RS4X_HUMAN]	RNA binding; structural molecule activity	cytoplasm; cytosol; membrane; ribosome	cell organization and biogenesis; development; metabolic process; regulation of biological process; transport
P62753	40S ribosomal protein S6 OS=Homo sapiens GN=RPS6 PE=1 SV=1 - [RS6_HUMAN]	protein binding; RNA binding; structural molecule activity	cytoplasm; cytosol; membrane; nucleus; ribosome	cell organization and biogenesis; metabolic process; regulation of biological process; response to stimulus; transport
P62829	60S ribosomal protein L23 OS=Homo sapiens GN=RPL23 PE=1 SV=1 - [RL23_HUMAN]	protein binding; RNA binding; structural molecule activity	cytoplasm; cytosol; membrane; ribosome	cell organization and biogenesis; metabolic process; transport
P62841	40S ribosomal protein S15 OS=Homo sapiens GN=RPS15 PE=1 SV=2 - [RS15_HUMAN]	DNA binding; protein binding; RNA binding; structural molecule activity	cytosol; membrane; nucleus; ribosome	cell differentiation; cell organization and biogenesis; metabolic process; transport
P62913	60S ribosomal protein L11 OS=Homo sapiens GN=RPL11 PE=1 SV=2 - [RL11_HUMAN]	protein binding; RNA binding; structural molecule activity	cytosol; membrane; nucleus; ribosome	cell organization and biogenesis; metabolic process; transport
P62917	60S ribosomal protein L8 OS=Homo sapiens GN=RPL8 PE=1 SV=2 - [RL8_HUMAN]	RNA binding; structural molecule activity	cytoplasm; cytosol; membrane; ribosome	cell organization and biogenesis; metabolic process; transport
P63104	14-3-3 protein zeta/delta OS=Homo sapiens GN=YWHAZ PE=1 SV=1 - [1433Z_HUMAN]	catalytic activity; protein binding; RNA binding	cytoplasm; cytosol; membrane; mitochondrion; nucleus; vacuole	cell death; cell organization and biogenesis; coagulation; metabolic process; regulation of biological process; response to stimulus; transport
P63173	60S ribosomal protein L38 OS=Homo sapiens GN=RPL38 PE=1 SV=2 - [RL38_HUMAN]	RNA binding; structural molecule activity	cytosol; ribosome	cell organization and biogenesis; metabolic process; regulation of biological process; transport
P67809	Nuclease-sensitive element-binding protein 1 OS=Homo sapiens GN=YBX1 PE=1 SV=3 - [YBOX1_HUMAN]	DNA binding; protein binding; RNA binding	cytoplasm; extracellular; membrane; nucleus; spliceosomal complex	metabolic process; regulation of biological process
P68032	Actin, alpha cardiac muscle 1 OS=Homo sapiens GN=ACTC1 PE=1 SV=1 - [ACTC_HUMAN]	catalytic activity; nucleotide binding; protein binding	cytoplasm; cytoskeleton; cytosol; membrane	cell death; cell organization and biogenesis; cellular component movement; metabolic process; regulation of biological process; response to stimulus
P68104	Elongation factor 1-alpha 1 OS=Homo sapiens GN=EEF1A1 PE=1 SV=1 - [EF1A1_HUMAN]	catalytic activity; nucleotide binding; protein binding; RNA binding	cytoplasm; cytosol; membrane; nucleus	metabolic process; regulation of biological process; response to stimulus
P82673	28S ribosomal protein S35, mitochondrial OS=Homo sapiens GN=MRPS35 PE=1 SV=1 - [RT35_HUMAN]	RNA binding	cytoplasm; mitochondrion; ribosome	metabolic process; response to stimulus
Q00325	Phosphate carrier protein, mitochondrial OS=Homo sapiens GN=SLC25A3 PE=1 SV=2 - [MPCP_HUMAN]	protein binding; transporter activity	membrane; mitochondrion	metabolic process; transport
Q00839	Heterogeneous nuclear ribonucleoprotein U OS=Homo sapiens GN=HNRNPU PE=1 SV=6 - [HNRPU_HUMAN]	DNA binding; nucleotide binding; protein binding; RNA binding	cell surface; cytoplasm; membrane; nucleus; spliceosomal complex	cell differentiation; metabolic process; regulation of biological process
Q02878	60S ribosomal protein L6 OS=Homo sapiens GN=RPL6 PE=1 SV=3 - [RL6_HUMAN]	DNA binding; RNA binding; structural molecule activity	cytosol; membrane; nucleus; ribosome	cell organization and biogenesis; metabolic process; regulation of biological process; transport
Q07021	Complement component 1 Q subcomponent-binding protein, mitochondrial OS=Homo sapiens GN=C1QBP PE=1 SV=1 - [C1QBP_HUMAN]	protein binding; RNA binding	cell surface; cytoplasm; cytosol; extracellular; membrane; mitochondrion; nucleus; organelle lumen	cell death; cell organization and biogenesis; coagulation; defense response; metabolic process; regulation of biological process; response to stimulus
Q09028	Histone-binding protein RBBP4 OS=Homo sapiens GN=RBBP4 PE=1 SV=3 - [RBBP4_HUMAN]	catalytic activity; DNA binding; protein binding	nucleus	cell organization and biogenesis; metabolic process; regulation of biological process
Q12905	Interleukin enhancer-binding factor 2 OS=Homo sapiens GN=ILF2 PE=1 SV=2 - [ILF2_HUMAN]	catalytic activity; DNA binding; nucleotide binding; protein binding; RNA binding	cytoplasm; membrane; nucleus	metabolic process; regulation of biological process; response to stimulus
Q12906	Interleukin enhancer-binding factor 3 OS=Homo sapiens GN=ILF3 PE=1 SV=3 - [ILF3_HUMAN]	DNA binding; protein binding; RNA binding	cytoplasm; membrane; mitochondrion; nucleus	defense response; metabolic process; regulation of biological process; response to stimulus
Q13151	Heterogeneous nuclear ribonucleoprotein A0 OS=Homo sapiens GN=HNRNPA0 PE=1 SV=1 - [ROA0_HUMAN]	nucleotide binding; protein binding; RNA binding	nucleus	defense response; metabolic process; regulation of biological process; response to stimulus
Q13310	Polyadenylate-binding protein 4 OS=Homo sapiens GN=PABPC4 PE=1 SV=1 - [PABP4_HUMAN]	nucleotide binding; protein binding; RNA binding	cytoplasm; nucleus	coagulation; metabolic process
Q14103	Heterogeneous nuclear ribonucleoprotein D0 OS=Homo sapiens GN=HNRNPD PE=1 SV=1 - [HNRPD_HUMAN]	DNA binding; nucleotide binding; protein binding; RNA binding	cytoplasm; cytosol; nucleus	metabolic process; regulation of biological process
Q14978	Nucleolar and coiled-body phosphoprotein 1 OS=Homo sapiens GN=NOLC1 PE=1 SV=2 - [NOLC1_HUMAN]	DNA binding; nucleotide binding; protein binding; RNA binding	cytoplasm; nucleus	cell organization and biogenesis; metabolic process; regulation of biological process; response to stimulus
Q5SY16	Polynucleotide 5'-hydroxyl-kinase NOL9 OS=Homo sapiens GN=NOL9 PE=1 SV=1 - [NOL9_HUMAN]	catalytic activity; nucleotide binding; RNA binding	membrane; nucleus	metabolic process
Q71U36	Tubulin alpha-1A chain OS=Homo sapiens GN=TUBA1A PE=1 SV=1 - [TBA1A_HUMAN]	catalytic activity; nucleotide binding; protein binding; structural molecule activity	cytoplasm; cytoskeleton; cytosol; nucleus	cell division; cell organization and biogenesis; cellular component movement; metabolic process; transport
Q86V81	THO complex subunit 4 OS=Homo sapiens GN=ALYREF PE=1 SV=3 - [THOC4_HUMAN]	nucleotide binding; protein binding; RNA binding	cytoplasm; cytosol; membrane; nucleus; spliceosomal complex	cell differentiation; metabolic process; regulation of biological process; response to stimulus; transport
Q8NC51	Plasminogen activator inhibitor 1 RNA-binding protein OS=Homo sapiens GN=SERBP1 PE=1 SV=2 - [PAIRB_HUMAN]	protein binding; RNA binding	cytoplasm; membrane; nucleus	regulation of biological process
Q8NFW8	N-acylneuraminate cytidylyltransferase OS=Homo sapiens GN=CMAS PE=1 SV=2 - [NEUA_HUMAN]	catalytic activity	membrane; nucleus	metabolic process
Q8WUB8	PHD finger protein 10 OS=Homo sapiens GN=PHF10 PE=1 SV=3 - [PHF10_HUMAN]	metal ion binding; protein binding	nucleus	metabolic process; regulation of biological process
Q92552	28S ribosomal protein S27, mitochondrial OS=Homo sapiens GN=MRPS27 PE=1 SV=3 - [RT27_HUMAN]	protein binding	mitochondrion; ribosome
Q92665	28S ribosomal protein S31, mitochondrial OS=Homo sapiens GN=MRPS31 PE=1 SV=3 - [RT31_HUMAN]	protein binding; RNA binding; structural molecule activity	mitochondrion; ribosome
Q92841	Probable ATP-dependent RNA helicase DDX17 OS=Homo sapiens GN=DDX17 PE=1 SV=2 - [DDX17_HUMAN]	catalytic activity; nucleotide binding; protein binding; RNA binding	membrane; nucleus	metabolic process; regulation of biological process
Q96E39	RNA binding motif protein, X-linked-like-1 OS=Homo sapiens GN=RBMXL1 PE=1 SV=1 - [RMXL1_HUMAN]	nucleotide binding; RNA binding	nucleus	metabolic process
Q96EY1	DnaJ homolog subfamily A member 3, mitochondrial OS=Homo sapiens GN=DNAJA3 PE=1 SV=2 - [DNJA3_HUMAN]	enzyme regulator activity; metal ion binding; nucleotide binding; protein binding	cytoplasm; cytosol; membrane; mitochondrion; nucleus; organelle lumen	cell death; cell differentiation; cell organization and biogenesis; metabolic process; regulation of biological process; response to stimulus
Q99729	Heterogeneous nuclear ribonucleoprotein A/B OS=Homo sapiens GN=HNRNPAB PE=1 SV=2 - [ROAA_HUMAN]	DNA binding; nucleotide binding; RNA binding	cytoplasm; nucleus	cell organization and biogenesis; regulation of biological process
Q9BQ67	Glutamate-rich WD repeat-containing protein 1 OS=Homo sapiens GN=GRWD1 PE=1 SV=1 - [GRWD1_HUMAN]	protein binding; RNA binding	cytoplasm; nucleus
Q9BQA1	Methylosome protein 50 OS=Homo sapiens GN=WDR77 PE=1 SV=1 - [MEP50_HUMAN]	protein binding	cytoplasm; cytosol; Golgi; nucleus	cell differentiation; cell organization and biogenesis; metabolic process; regulation of biological process
Q9BQE3	Tubulin alpha-1C chain OS=Homo sapiens GN=TUBA1C PE=1 SV=1 - [TBA1C_HUMAN]	catalytic activity; nucleotide binding; protein binding; structural molecule activity	cytoplasm; cytoskeleton; nucleus	cell division; cell organization and biogenesis; cellular component movement; metabolic process; transport
Q9NR30	Nucleolar RNA helicase 2 OS=Homo sapiens GN=DDX21 PE=1 SV=5 - [DDX21_HUMAN]	catalytic activity; nucleotide binding; RNA binding	membrane; nucleus	cell differentiation; metabolic process; response to stimulus
Q9NYK5	39S ribosomal protein L39, mitochondrial OS=Homo sapiens GN=MRPL39 PE=1 SV=3 - [RM39_HUMAN]	nucleotide binding; RNA binding	mitochondrion; ribosome
Q9P258	Protein RCC2 OS=Homo sapiens GN=RCC2 PE=1 SV=2 - [RCC2_HUMAN]	protein binding; RNA binding	chromosome; cytoplasm; cytoskeleton; cytosol; nucleus	cell division; cell organization and biogenesis; regulation of biological process; response to stimulus
Q9UMS4	Pre-mRNA-processing factor 19 OS=Homo sapiens GN=PRPF19 PE=1 SV=1 - [PRP19_HUMAN]	catalytic activity; DNA binding; protein binding	cytoplasm; cytoskeleton; membrane; nucleus; spliceosomal complex	cell organization and biogenesis; cell proliferation; metabolic process; regulation of biological process; response to stimulus
Q9Y2X3	Nucleolar protein 58 OS=Homo sapiens GN=NOP58 PE=1 SV=1 - [NOP58_HUMAN]	protein binding; RNA binding	cytoplasm; membrane; nucleus	cell growth; metabolic process; transport
Q9Y3B9	RRP15-like protein OS=Homo sapiens GN=RRP15 PE=1 SV=2 - [RRP15_HUMAN]		mitochondrion; nucleus
Q9Y3D9	28S ribosomal protein S23, mitochondrial OS=Homo sapiens GN=MRPS23 PE=1 SV=2 - [RT23_HUMAN]	RNA binding; structural molecule activity	cytoskeleton; membrane; mitochondrion; ribosome	metabolic process
Q9Y3F4	Serine-threonine kinase receptor-associated protein OS=Homo sapiens GN=STRAP PE=1 SV=1 - [STRAP_HUMAN]	protein binding; RNA binding	cytoplasm; cytosol; membrane; mitochondrion; nucleus; spliceosomal complex	cell organization and biogenesis; metabolic process; regulation of biological process; response to stimulus
O43175	D-3-phosphoglycerate dehydrogenase OS=Homo sapiens GN=PHGDH PE=1 SV=4 - [SERA_HUMAN]	catalytic activity; nucleotide binding	cytosol	cell differentiation; cell organization and biogenesis; metabolic process; regulation of biological process
P07900	Heat shock protein HSP 90-alpha OS=Homo sapiens GN=HSP90AA1 PE=1 SV=5 - [HS90A_HUMAN]	catalytic activity; enzyme regulator activity; nucleotide binding; protein binding; RNA binding	cell surface; cytoplasm; cytosol; extracellular; membrane; mitochondrion; nucleus; organelle lumen	cell death; cell organization and biogenesis; cellular component movement; defense response; metabolic process; regulation of biological process; response to stimulus; transport
P12236	ADP/ATP translocase 3 OS=Homo sapiens GN=SLC25A6 PE=1 SV=4 - [ADT3_HUMAN]	protein binding; transporter activity	membrane; mitochondrion; nucleus	cell death; metabolic process; regulation of biological process; response to stimulus; transport
P16402	Histone H1.3 OS=Homo sapiens GN=HIST1H1D PE=1 SV=2 - [H13_HUMAN]	DNA binding; RNA binding	chromosome; nucleus	cell organization and biogenesis
P17987	T-complex protein 1 subunit alpha OS=Homo sapiens GN=TCP1 PE=1 SV=1 - [TCPA_HUMAN]	nucleotide binding; protein binding; RNA binding	cytoplasm; cytoskeleton; cytosol; Golgi; membrane; nucleus	cell organization and biogenesis; metabolic process
P22695	Cytochrome b-c1 complex subunit 2, mitochondrial OS=Homo sapiens GN=UQCRC2 PE=1 SV=3 - [QCR2_HUMAN]	catalytic activity; metal ion binding; protein binding	membrane; mitochondrion	metabolic process; transport
P36542	ATP synthase subunit gamma, mitochondrial OS=Homo sapiens GN=ATP5C1 PE=1 SV=1 - [ATPG_HUMAN]	catalytic activity; RNA binding; transporter activity	membrane; mitochondrion; organelle lumen	metabolic process; transport
P42766	60S ribosomal protein L35 OS=Homo sapiens GN=RPL35 PE=1 SV=2 - [RL35_HUMAN]	RNA binding; structural molecule activity	cytoplasm; cytosol; membrane; ribosome	cell organization and biogenesis; metabolic process; transport
P46782	40S ribosomal protein S5 OS=Homo sapiens GN=RPS5 PE=1 SV=4 - [RS5_HUMAN]	RNA binding; structural molecule activity	cytosol; membrane; ribosome	cell organization and biogenesis; metabolic process; regulation of biological process; transport
P60709	Actin, cytoplasmic 1 OS=Homo sapiens GN=ACTB PE=1 SV=1 - [ACTB_HUMAN]	DNA binding; nucleotide binding; protein binding; structural molecule activity	cytoplasm; cytoskeleton; cytosol; membrane	cell organization and biogenesis; cellular component movement; coagulation; defense response; metabolic process; regulation of biological process; response to stimulus
P61254	60S ribosomal protein L26 OS=Homo sapiens GN=RPL26 PE=1 SV=1 - [RL26_HUMAN]	RNA binding; structural molecule activity	cytosol; membrane; ribosome	cell organization and biogenesis; metabolic process; transport
P62280	40S ribosomal protein S11 OS=Homo sapiens GN=RPS11 PE=1 SV=3 - [RS11_HUMAN]	protein binding; RNA binding; structural molecule activity	cytosol; membrane; ribosome	cell organization and biogenesis; metabolic process; transport
P62851	40S ribosomal protein S25 OS=Homo sapiens GN=RPS25 PE=1 SV=1 - [RS25_HUMAN]	catalytic activity; nucleotide binding; protein binding; RNA binding; structural molecule activity	cytoplasm; cytosol; nucleus; ribosome	cell organization and biogenesis; metabolic process; transport
P62854	40S ribosomal protein S26 OS=Homo sapiens GN=RPS26 PE=1 SV=3 - [RS26_HUMAN]	protein binding; RNA binding; structural molecule activity	cytoplasm; cytosol; membrane; ribosome	cell organization and biogenesis; metabolic process; regulation of biological process; transport
P62906	60S ribosomal protein L10a OS=Homo sapiens GN=RPL10A PE=1 SV=2 - [RL10A_HUMAN]	protein binding; RNA binding; structural molecule activity	cytoplasm; cytosol; membrane; mitochondrion; nucleus; ribosome	cell organization and biogenesis; metabolic process; transport
P68371	Tubulin beta-4B chain OS=Homo sapiens GN=TUBB4B PE=1 SV=1 - [TBB4B_HUMAN]	catalytic activity; nucleotide binding; protein binding; RNA binding; structural molecule activity	cytoplasm; cytoskeleton; cytosol; membrane; nucleus	cell organization and biogenesis; cellular component movement; defense response; metabolic process; response to stimulus
P78371	T-complex protein 1 subunit beta OS=Homo sapiens GN=CCT2 PE=1 SV=4 - [TCPB_HUMAN]	nucleotide binding; protein binding	cytoplasm; cytosol; nucleus	cell organization and biogenesis; metabolic process
P82933	28S ribosomal protein S9, mitochondrial OS=Homo sapiens GN=MRPS9 PE=1 SV=2 - [RT09_HUMAN]	protein binding; RNA binding; structural molecule activity	mitochondrion; ribosome	metabolic process; response to stimulus
Q13601	KRR1 small subunit processome component homolog OS=Homo sapiens GN=KRR1 PE=1 SV=4 - [KRR1_HUMAN]	protein binding; RNA binding	cytoplasm; membrane; nucleus	metabolic process
Q13885	Tubulin beta-2A chain OS=Homo sapiens GN=TUBB2A PE=1 SV=1 - [TBB2A_HUMAN]	catalytic activity; nucleotide binding; structural molecule activity	cytoplasm; cytoskeleton; membrane; nucleus	cell differentiation; cell organization and biogenesis; cellular component movement; metabolic process
Q13895	Bystin OS=Homo sapiens GN=BYSL PE=1 SV=3 - [BYST_HUMAN]	protein binding; RNA binding	cytoplasm; membrane; nucleus	cell differentiation; cell proliferation; metabolic process
Q14739	Lamin-B receptor OS=Homo sapiens GN=LBR PE=1 SV=2 - [LBR_HUMAN]	catalytic activity; DNA binding; protein binding; RNA binding	membrane; mitochondrion; nucleus	metabolic process
Q5C9Z4	Nucleolar MIF4G domain-containing protein 1 OS=Homo sapiens GN=NOM1 PE=1 SV=1 - [NOM1_HUMAN]	DNA binding; protein binding; RNA binding	nucleus	metabolic process
Q5T3I0	G patch domain-containing protein 4 OS=Homo sapiens GN=GPATCH4 PE=1 SV=2 - [GPTC4_HUMAN]	RNA binding
Q96SI9	Spermatid perinuclear RNA-binding protein OS=Homo sapiens GN=STRBP PE=1 SV=1 - [STRBP_HUMAN]	DNA binding; RNA binding	cytoplasm; cytoskeleton; nucleus	cell differentiation; cellular component movement; development; response to stimulus
Q99623	Prohibitin-2 OS=Homo sapiens GN=PHB2 PE=1 SV=2 - [PHB2_HUMAN]	protein binding	cytoplasm; membrane; mitochondrion; nucleus	metabolic process; regulation of biological process
Q9BQ39	ATP-dependent RNA helicase DDX50 OS=Homo sapiens GN=DDX50 PE=1 SV=1 - [DDX50_HUMAN]	catalytic activity; DNA binding; nucleotide binding; RNA binding	membrane; nucleus	metabolic process
Q9BVP2	Guanine nucleotide-binding protein-like 3 OS=Homo sapiens GN=GNL3 PE=1 SV=2 - [GNL3_HUMAN]	nucleotide binding; protein binding; RNA binding	membrane; nucleus	cell proliferation; regulation of biological process
Q9NQZ2	Something about silencing protein 10 OS=Homo sapiens GN=UTP3 PE=1 SV=1 - [SAS10_HUMAN]	RNA binding	nucleus	cell organization and biogenesis; development; regulation of biological process
Q9UN86	Ras GTPase-activating protein-binding protein 2 OS=Homo sapiens GN=G3BP2 PE=1 SV=2 - [G3BP2_HUMAN]	nucleotide binding; protein binding; RNA binding; structural molecule activity	cytoplasm; cytosol	regulation of biological process; response to stimulus; transport
Q9Y399	28S ribosomal protein S2, mitochondrial OS=Homo sapiens GN=MRPS2 PE=1 SV=1 - [RT02_HUMAN]	structural molecule activity	mitochondrion; ribosome	metabolic process
Q9Y5V3	Melanoma-associated antigen D1 OS=Homo sapiens GN=MAGED1 PE=1 SV=3 - [MAGD1_HUMAN]	protein binding	chromosome; cytoplasm; membrane; nucleus	cell death; regulation of biological process; response to stimulus
