# Supplementary material for: Loss of p53 Provokes NF-κB-Dependent Disruption of Nucleolar Cap and Nucleoplasmic Redistribution of Fibrillarin During Nucleolar Stress
Source: Biomolecules. 2026 Feb 13;16(2):296. doi: 10.3390/biom16020296 (PMC12937983; doi:10.3390/biom16020296)
Supplement: Supplementary file 1 [file biomolecules-16-00296-s001.zip › File S5 contains a curated list of established DNA G-quadruplex–binding proteins compiled from multiple previous studies.xlsx]

## Sheet: Supplementary Data5
Gene_symbol	Protein_name	UniProt_accession
NCL	Nucleolin	P19338
NPM1	Nucleophosmin	P06748
HNRNPA1	Heterogeneous nuclear ribonucleoprotein A1 (UP1)	P09651
FUS	Fused in sarcoma	P35637
MAZ	Myc-associated zinc finger protein	P56270
SP1	Sp1 transcription factor	P08047
NME2	Nucleoside diphosphate kinase B (NM23-H2)	P22392
TP53	Cellular tumor antigen p53	P04637
RPA1	Replication protein A 70 kDa subunit	P27694
RPA2	Replication protein A 32 kDa subunit	P15927
RPA3	Replication protein A 14 kDa subunit	Q13156
BLM	Bloom syndrome protein	P54132
WRN	Werner syndrome protein	Q14191
PIF1	ATP-dependent DNA helicase PIF1	Q8WWI3
RTEL1	Regulator of telomere elongation helicase 1	Q9NZ71
DDX11	ATP-dependent helicase DDX11 (ChlR1)	Q96FC9
BRIP1	BRCA1-interacting protein C-terminal helicase 1 (FANCJ)	Q9BX63
BRCA1	Breast cancer type 1 susceptibility protein	P38398
ATRX	ATRX chromatin remodeler	P46100
CTCF	CCCTC-binding factor	P49711
POT1	Protection of telomeres protein 1	Q9NUX5
TERT	Telomerase reverse transcriptase	O14746
DNA2	DNA replication helicase/nuclease 2	Q6NZ36
TRF2	Telomeric repeat-binding factor 2	Q15554
YY1	Transcriptional repressor YY1	P25490
XPB	TFIIH basal transcription factor subunit XPB	P19447
XPD	TFIIH basal transcription factor subunit XPD	P18074
DNMT1	DNA (cytosine-5)-methyltransferase 1	P26358
REST	RE1-silencing transcription factor	Q13127
KDM1A	Lysine-specific histone demethylase 1A (LSD1)	O60341
BRD3	Bromodomain-containing protein 3	Q15059
SMARCA4	SWI/SNF-related matrix-associated actin-dependent regulator SMARCA4	P51532
GQN1	Guanine quadruplex-binding protein 1	Q8WWI4
CTC1	CTC1 component of CST complex	Q9HCS7
OBFC1	Oligonucleotide/oligosaccharide-binding fold containing protein 1 (STN1)	Q8WWI3
TEN1	Telomere length regulation protein TEN1	Q86XI6
