# Supplementary material for: Loss of p53 Provokes NF-κB-Dependent Disruption of Nucleolar Cap and Nucleoplasmic Redistribution of Fibrillarin During Nucleolar Stress
Source: Biomolecules. 2026 Feb 13;16(2):296. doi: 10.3390/biom16020296 (PMC12937983; doi:10.3390/biom16020296)
Supplement: Supplementary file 1 [file biomolecules-16-00296-s001.zip › File S6 lists MAZ target genes overlapping with the 135 CK2α-dependent FBL-responsive genes.xlsx]

## Sheet: Supplementary Data6
EntrezID	GeneSymbol	EnsemblID
25	ABL1	ENSG00000097007
90956	ADCK2	ENSG00000133597
54890	ALKBH5	ENSG00000091542
54443	ANLN	ENSG00000011426
9824	ARHGAP11A	ENSG00000198826
55114	ARHGAP17	ENSG00000140750
84986	ARHGAP19	ENSG00000213390
10620	ARID3B	ENSG00000179361
493	ATP2B4	ENSG00000058668
11273	ATXN2L	ENSG00000168488
6790	AURKA	ENSG00000087586
83990	BRIP1	ENSG00000136492
27154	BRPF3	ENSG00000096070
699	BUB1	ENSG00000169679
701	BUB1B	ENSG00000156970
8535	CBX4	ENSG00000141582
890	CCNA2	ENSG00000145386
891	CCNB1	ENSG00000134057
8697	CDC23	ENSG00000094880
83879	CDCA7	ENSG00000144354
55536	CDCA7L	ENSG00000164649
1017	CDK2	ENSG00000123374
64946	CENPH	ENSG00000153044
1073	CFL2	ENSG00000165410
11113	CIT	ENSG00000122966
26586	CKAP2	ENSG00000136108
9793	CKAP5	ENSG00000175216
25932	CLIC4	ENSG00000169504
1431	CS	ENSG00000062485
51496	CTDSPL2	ENSG00000137770
8450	CUL4B	ENSG00000158290
1611	DAP	ENSG00000112977
1633	DCK	ENSG00000156136
9937	DCLRE1A	ENSG00000198924
1635	DCTD	ENSG00000129187
55635	DEPDC1	ENSG00000024526
1789	DNMT3B	ENSG00000088305
79733	E2F8	ENSG00000129173
2071	ERCC3	ENSG00000163161
54821	ERCC6L	ENSG00000186871
9700	ESPL1	ENSG00000135476
2152	F3	ENSG00000117525
81610	FAM83D	ENSG00000101447
26224	FBXL3	ENSG00000005812
26271	FBXO5	ENSG00000112029
2224	FDPS	ENSG00000160752
63979	FIGNL1	ENSG00000132436
2355	FOSL2	ENSG00000075426
55810	FOXJ2	ENSG00000065970
2778	GNAS	ENSG00000087460
79807	GSTCD	ENSG00000138780
3030	HADHA	ENSG00000084754
3460	IFNGR2	ENSG00000159128
3321	IGSF3	ENSG00000143061
359948	IRF2BP2	ENSG00000168264
9920	KBTBD11	ENSG00000176595
57456	KIAA1143	ENSG00000163807
3832	KIF11	ENSG00000138160
10112	KIF20A	ENSG00000112984
9314	KLF4	ENSG00000136826
3930	LBR	ENSG00000143815
132660	LIN54	ENSG00000189308
4001	LMNB1	ENSG00000113368
84918	LRP11	ENSG00000120256
55379	LRRC59	ENSG00000108829
9794	MAML1	ENSG00000161021
5598	MAPK7	ENSG00000166484
10982	MAPRE2	ENSG00000166974
4171	MCM2	ENSG00000073111
9656	MDC1	ENSG00000137337
9833	MELK	ENSG00000165304
4436	MSH2	ENSG00000095002
27085	MTBP	ENSG00000172167
9918	NCAPD2	ENSG00000010292
23310	NCAPD3	ENSG00000151503
54892	NCAPG2	ENSG00000146918
10397	NDRG1	ENSG00000104419
55247	NEIL3	ENSG00000109674
11051	NUDT21	ENSG00000167005
53371	NUP54	ENSG00000138750
5019	OXCT1	ENSG00000083720
219988	PATL1	ENSG00000166889
55872	PBK	ENSG00000168078
9659	PDE4DIP	ENSG00000178104
57026	PDXP	ENSG00000241360
5214	PFKP	ENSG00000067057
55274	PHF10	ENSG00000130024
5347	PLK1	ENSG00000166851
10733	PLK4	ENSG00000142731
84271	POLDIP3	ENSG00000100227
5534	PPP3R1	ENSG00000221823
9055	PRC1	ENSG00000198901
5557	PRIM1	ENSG00000198056
5567	PRKACB	ENSG00000142875
51715	RAB23	ENSG00000112210
29127	RACGAP1	ENSG00000161800
10048	RANBP9	ENSG00000010017
5928	RBBP4	ENSG00000162521
80010	RMI1	ENSG00000178966
79102	RNF26	ENSG00000173456
6241	RRM2	ENSG00000171848
5270	SERPINE2	ENSG00000135919
23729	SHPK	ENSG00000197417
6502	SKP2	ENSG00000145604
2030	SLC29A1	ENSG00000112759
6513	SLC2A1	ENSG00000117394
6515	SLC2A3	ENSG00000059804
79753	SNIP1	ENSG00000163877
10615	SPAG5	ENSG00000076382
6491	STIL	ENSG00000123473
11198	SUPT16H	ENSG00000092201
6950	TCP1	ENSG00000120438
113419	TEX261	ENSG00000144043
9414	TJP2	ENSG00000119139
84928	TMEM209	ENSG00000146842
7112	TMPO	ENSG00000120802
7128	TNFAIP3	ENSG00000118503
22974	TPX2	ENSG00000088325
9319	TRIP13	ENSG00000071539
1831	TSC22D3	ENSG00000157514
57045	TWSG1	ENSG00000128791
29979	UBQLN1	ENSG00000135018
7371	UCK2	ENSG00000143179
7431	VIM	ENSG00000026025
154807	VKORC1L1	ENSG00000196715
51729	WBP11	ENSG00000084463
57590	WDFY1	ENSG00000085449
7465	WEE1	ENSG00000166483
65125	WNK1	ENSG00000060237
7520	XRCC5	ENSG00000079246
195828	ZNF367	ENSG00000165244
